# Supplementary material for: Genetically predicted metabolites mediate the causal associations between autoimmune thyroiditis and immune cells
Source: Front Endocrinol (Lausanne). 2024 Jul 9;15:1424957. doi: 10.3389/fendo.2024.1424957 (PMC11263034; doi:10.3389/fendo.2024.1424957)
Supplement: Supplementary file 1 [file DataSheet_1.xlsx]

## Sheet: S1
Supplementary Figure S1: Forrest plots to visualize effects of immune cell on AIT (five methods)

## Sheet: S2
Supplementary Figure S2: Forrest plots to visualize effects of immune cell on HT (five methods)

## Sheet: S3
Supplementary Figure S3: Forrest plots to visualize effects of metabolites on AIT (five methods)

## Sheet: S4
Supplementary Figure S4: Forrest plots to visualize effects of metabolites on HT (five methods)

## Sheet: S5
Supplementary Figure S5: Enrichment analysis of AIT-associated metabolites

## Sheet: S6
Supplementary Figure S6: Forrest plots to visualize effects of immune cell on metabolites (five methods)

## Sheet: S7
				Supplementary Figure S7: Forrest plots to visualize effects of immune cell on AIT through the mediation of metabolites (five methods)

## Sheet: S8
Supplementary Figure S8: Scatter plots to visualize overall stability of MR estimates for the effect of immune cells on metabolites

## Sheet: S9
Supplementary Figure S9: Scatter plots to visualize overall stability of MR estimates for the effect of metabolites on AIT

## Sheet: S10
Supplementary Figure S10: Scatter plots to visualize overall stability of MR estimates for the effect of immune cells on AIT

[truncated: 6 more sheets: S11, S12, S13, S14, S15, S16]
