# Supplementary material for: Genetically predicted metabolites mediate the causal associations between autoimmune thyroiditis and immune cells
Source: Front Endocrinol (Lausanne). 2024 Jul 9;15:1424957. doi: 10.3389/fendo.2024.1424957 (PMC11263034; doi:10.3389/fendo.2024.1424957)
Supplement: Supplementary file 2 [file Table_1.xlsx]

## Sheet: S1
Supplementary Table S1: Causal effects of immune cells on AIT
outcome	exposure	Panel	method	nsnp	b	se	pval	lo_ci	up_ci	or	or_lci95	or_uci95
Autoimmune Thyroiditis	Plasmacytoid DC %DC	cDC	MR Egger	24	-0.0560293	0.0943938	0.558854	-0.241041	0.128983	0.945511	0.785809	1.13767
Autoimmune Thyroiditis	Plasmacytoid DC %DC	cDC	Weighted median	24	-0.109552	0.100574	0.276036	-0.306677	0.087573	0.896236	0.735888	1.09152
Autoimmune Thyroiditis	Plasmacytoid DC %DC	cDC	Inverse variance weighted	24	-0.130193	0.0639059	0.0416237	-0.255449	-0.00493755	0.877926	0.774569	0.995075
Autoimmune Thyroiditis	Plasmacytoid DC %DC	cDC	Simple mode	24	-0.102379	0.169215	0.551084	-0.43404	0.229281	0.902687	0.647886	1.2577
Autoimmune Thyroiditis	Plasmacytoid DC %DC	cDC	Weighted mode	24	-0.0713536	0.0930394	0.450931	-0.253711	0.111004	0.931133	0.775916	1.1174
Autoimmune Thyroiditis	HLA DR++ monocyte %monocyte	TBNK	MR Egger	21	-0.233449	0.237188	0.337369	-0.698338	0.23144	0.791798	0.497411	1.26041
Autoimmune Thyroiditis	HLA DR++ monocyte %monocyte	TBNK	Weighted median	21	-0.176463	0.13921	0.204939	-0.449315	0.0963882	0.838229	0.638065	1.10119
Autoimmune Thyroiditis	HLA DR++ monocyte %monocyte	TBNK	Inverse variance weighted	21	-0.259188	0.126261	0.0400932	-0.50666	-0.0117154	0.771678	0.602505	0.988353
Autoimmune Thyroiditis	HLA DR++ monocyte %monocyte	TBNK	Simple mode	21	-0.259609	0.22808	0.268473	-0.706646	0.187428	0.771353	0.493296	1.20614
Autoimmune Thyroiditis	HLA DR++ monocyte %monocyte	TBNK	Weighted mode	21	-0.162542	0.156203	0.310485	-0.468699	0.143615	0.84998	0.625816	1.15444
Autoimmune Thyroiditis	Im MDSC AC	Myeloid cell	MR Egger	22	0.273403	0.128149	0.0454589	0.0222309	0.524575	1.31443	1.02248	1.68974
Autoimmune Thyroiditis	Im MDSC AC	Myeloid cell	Weighted median	22	0.215444	0.0950193	0.0233674	0.0292065	0.401682	1.24041	1.02964	1.49434
Autoimmune Thyroiditis	Im MDSC AC	Myeloid cell	Inverse variance weighted	22	0.138384	0.0686646	0.0438671	0.00380115	0.272967	1.14842	1.00381	1.31386
Autoimmune Thyroiditis	Im MDSC AC	Myeloid cell	Simple mode	22	0.209774	0.159621	0.202954	-0.103083	0.522632	1.2334	0.902052	1.68646
Autoimmune Thyroiditis	Im MDSC AC	Myeloid cell	Weighted mode	22	0.271928	0.118344	0.0319506	0.0399738	0.503882	1.31249	1.04078	1.65513
Autoimmune Thyroiditis	CD33br HLA DR+ CD14- AC	Myeloid cell	MR Egger	29	0.0698695	0.0359853	0.0626865	-0.000661693	0.140401	1.07237	0.999339	1.15073
Autoimmune Thyroiditis	CD33br HLA DR+ CD14- AC	Myeloid cell	Weighted median	29	0.0510693	0.0388436	0.188597	-0.0250641	0.127203	1.0524	0.975247	1.13565
Autoimmune Thyroiditis	CD33br HLA DR+ CD14- AC	Myeloid cell	Inverse variance weighted	29	0.069536	0.0299888	0.0204094	0.010758	0.128314	1.07201	1.01082	1.13691
Autoimmune Thyroiditis	CD33br HLA DR+ CD14- AC	Myeloid cell	Simple mode	29	0.0342628	0.0580298	0.559635	-0.0794756	0.148001	1.03486	0.923601	1.15951
Autoimmune Thyroiditis	CD33br HLA DR+ CD14- AC	Myeloid cell	Weighted mode	29	0.0682789	0.0327523	0.0463351	0.00408429	0.132473	1.07066	1.00409	1.14165
Autoimmune Thyroiditis	TD CD4+ %CD4+	Maturation stages of T cell	MR Egger	21	-0.458048	0.283382	0.122499	-1.01348	0.0973801	0.632517	0.362955	1.10228
Autoimmune Thyroiditis	TD CD4+ %CD4+	Maturation stages of T cell	Weighted median	21	-0.361386	0.171197	0.0347775	-0.696931	-0.0258403	0.69671	0.498112	0.974491
Autoimmune Thyroiditis	TD CD4+ %CD4+	Maturation stages of T cell	Inverse variance weighted	21	-0.458333	0.129698	0.000409543	-0.71254	-0.204125	0.632337	0.490397	0.81536
Autoimmune Thyroiditis	TD CD4+ %CD4+	Maturation stages of T cell	Simple mode	21	-0.296859	0.319979	0.364602	-0.924017	0.3303	0.743149	0.396921	1.39139
Autoimmune Thyroiditis	TD CD4+ %CD4+	Maturation stages of T cell	Weighted mode	21	-0.369097	0.266767	0.181733	-0.891962	0.153767	0.691358	0.409851	1.16622
Autoimmune Thyroiditis	HLA DR+ CD4+ AC	TBNK	MR Egger	24	0.102478	0.076746	0.195434	-0.047944	0.2529	1.10791	0.953187	1.28776
Autoimmune Thyroiditis	HLA DR+ CD4+ AC	TBNK	Weighted median	24	0.0481722	0.0643537	0.454126	-0.0779611	0.174306	1.04935	0.925	1.19042
Autoimmune Thyroiditis	HLA DR+ CD4+ AC	TBNK	Inverse variance weighted	24	0.122004	0.0586927	0.0376455	0.00696645	0.237042	1.12976	1.00699	1.26749
Autoimmune Thyroiditis	HLA DR+ CD4+ AC	TBNK	Simple mode	24	0.220595	0.136968	0.120916	-0.0478619	0.489051	1.24682	0.953265	1.63077
Autoimmune Thyroiditis	HLA DR+ CD4+ AC	TBNK	Weighted mode	24	0.0719205	0.0528473	0.186729	-0.0316603	0.175501	1.07457	0.968836	1.19184
Autoimmune Thyroiditis	CD8dim NKT %T cell	TBNK	MR Egger	19	-0.253767	0.146742	0.101863	-0.541381	0.0338476	0.775873	0.581944	1.03443
Autoimmune Thyroiditis	CD8dim NKT %T cell	TBNK	Weighted median	19	-0.12564	0.122102	0.303491	-0.364959	0.11368	0.881932	0.694225	1.12039
Autoimmune Thyroiditis	CD8dim NKT %T cell	TBNK	Inverse variance weighted	19	-0.183162	0.0877823	0.036929	-0.355215	-0.0111087	0.832633	0.701022	0.988953
Autoimmune Thyroiditis	CD8dim NKT %T cell	TBNK	Simple mode	19	-0.0125367	0.199754	0.950649	-0.404055	0.378982	0.987542	0.667607	1.4608
Autoimmune Thyroiditis	CD8dim NKT %T cell	TBNK	Weighted mode	19	-0.0989692	0.134248	0.470495	-0.362095	0.164157	0.905771	0.696216	1.1784
Autoimmune Thyroiditis	CD8dim NKT %lymphocyte	TBNK	MR Egger	26	-0.228505	0.13429	0.101755	-0.491713	0.0347029	0.795722	0.611578	1.03531
Autoimmune Thyroiditis	CD8dim NKT %lymphocyte	TBNK	Weighted median	26	-0.132644	0.110967	0.231951	-0.350139	0.0848508	0.875777	0.70459	1.08855
Autoimmune Thyroiditis	CD8dim NKT %lymphocyte	TBNK	Inverse variance weighted	26	-0.158663	0.0773982	0.0403684	-0.310364	-0.00696266	0.853284	0.73318	0.993062
Autoimmune Thyroiditis	CD8dim NKT %lymphocyte	TBNK	Simple mode	26	-0.0317413	0.166562	0.850403	-0.358203	0.29472	0.968757	0.698931	1.34275
Autoimmune Thyroiditis	CD8dim NKT %lymphocyte	TBNK	Weighted mode	26	-0.0967079	0.127524	0.455333	-0.346656	0.15324	0.907821	0.707049	1.1656
Autoimmune Thyroiditis	CD39+ CD4+ %CD4+	Treg	MR Egger	25	-0.0735124	0.0719179	0.317331	-0.214471	0.0674466	0.929125	0.806968	1.06977
Autoimmune Thyroiditis	CD39+ CD4+ %CD4+	Treg	Weighted median	25	-0.0824124	0.065944	0.211397	-0.211663	0.0468379	0.920892	0.809238	1.04795
Autoimmune Thyroiditis	CD39+ CD4+ %CD4+	Treg	Inverse variance weighted	25	-0.105852	0.0537434	0.0488852	-0.211189	-0.000515499	0.899557	0.809621	0.999485
Autoimmune Thyroiditis	CD39+ CD4+ %CD4+	Treg	Simple mode	25	-0.0627114	0.143603	0.666233	-0.344173	0.218751	0.939215	0.708806	1.24452
Autoimmune Thyroiditis	CD39+ CD4+ %CD4+	Treg	Weighted mode	25	-0.0627114	0.0635749	0.33377	-0.187318	0.0618955	0.939215	0.82918	1.06385
Autoimmune Thyroiditis	CD28- CD8dim AC	Treg	MR Egger	28	0.187308	0.0912315	0.0502514	0.00849422	0.366122	1.206	1.00853	1.44213
Autoimmune Thyroiditis	CD28- CD8dim AC	Treg	Weighted median	28	0.132675	0.100579	0.187134	-0.0644606	0.32981	1.14188	0.937573	1.3907
Autoimmune Thyroiditis	CD28- CD8dim AC	Treg	Inverse variance weighted	28	0.125259	0.0637731	0.049515	0.000263368	0.250254	1.13344	1.00026	1.28435
Autoimmune Thyroiditis	CD28- CD8dim AC	Treg	Simple mode	28	0.128162	0.169148	0.455199	-0.203368	0.459691	1.13674	0.815978	1.58358
Autoimmune Thyroiditis	CD28- CD8dim AC	Treg	Weighted mode	28	0.144013	0.0944215	0.138835	-0.0410531	0.329079	1.1549	0.959778	1.38969
Autoimmune Thyroiditis	CD20 on IgD- CD27-	B cell	MR Egger	19	0.280788	0.305027	0.370173	-0.317066	0.878641	1.32417	0.728283	2.40763
Autoimmune Thyroiditis	CD20 on IgD- CD27-	B cell	Weighted median	19	0.29579	0.138944	0.0332681	0.0234584	0.568121	1.34419	1.02374	1.76495
Autoimmune Thyroiditis	CD20 on IgD- CD27-	B cell	Inverse variance weighted	19	0.275051	0.127465	0.0309397	0.0252187	0.524883	1.3166	1.02554	1.69026
Autoimmune Thyroiditis	CD20 on IgD- CD27-	B cell	Simple mode	19	0.295047	0.214097	0.185063	-0.124582	0.714677	1.34319	0.882866	2.04353
Autoimmune Thyroiditis	CD20 on IgD- CD27-	B cell	Weighted mode	19	0.323339	0.158056	0.055681	0.0135491	0.633128	1.38173	1.01364	1.88349
Autoimmune Thyroiditis	CD25 on B cell	B cell	MR Egger	25	0.177751	0.0809622	0.0384828	0.0190653	0.336437	1.19453	1.01925	1.39995
Autoimmune Thyroiditis	CD25 on B cell	B cell	Weighted median	25	0.190384	0.0867125	0.0281225	0.0204271	0.36034	1.20971	1.02064	1.43382
Autoimmune Thyroiditis	CD25 on B cell	B cell	Inverse variance weighted	25	0.163378	0.0651074	0.0120949	0.0357676	0.290989	1.17748	1.03641	1.33775
Autoimmune Thyroiditis	CD25 on B cell	B cell	Simple mode	25	0.0724447	0.147331	0.627389	-0.216324	0.361213	1.07513	0.805474	1.43507
Autoimmune Thyroiditis	CD25 on B cell	B cell	Weighted mode	25	0.165669	0.0746611	0.0361985	0.0193331	0.312005	1.18018	1.01952	1.36616
Autoimmune Thyroiditis	CD27 on CD24+ CD27+	B cell	MR Egger	29	0.0721302	0.125317	0.569663	-0.17349	0.317751	1.0748	0.840725	1.37403
Autoimmune Thyroiditis	CD27 on CD24+ CD27+	B cell	Weighted median	29	0.122509	0.0984264	0.21325	-0.0704065	0.315425	1.13033	0.932015	1.37084
Autoimmune Thyroiditis	CD27 on CD24+ CD27+	B cell	Inverse variance weighted	29	0.151432	0.0694887	0.0293149	0.0152337	0.287629	1.1635	1.01535	1.33326
Autoimmune Thyroiditis	CD27 on CD24+ CD27+	B cell	Simple mode	29	0.108463	0.156232	0.493253	-0.197753	0.414678	1.11456	0.820573	1.51388
Autoimmune Thyroiditis	CD27 on CD24+ CD27+	B cell	Weighted mode	29	0.108463	0.0876222	0.226054	-0.063277	0.280202	1.11456	0.938683	1.3234
Autoimmune Thyroiditis	CD27 on sw mem	B cell	MR Egger	30	0.0855573	0.137892	0.539968	-0.184711	0.355825	1.08932	0.831345	1.42736
Autoimmune Thyroiditis	CD27 on sw mem	B cell	Weighted median	30	0.122926	0.105641	0.244579	-0.0841309	0.329983	1.1308	0.919311	1.39094
Autoimmune Thyroiditis	CD27 on sw mem	B cell	Inverse variance weighted	30	0.159299	0.067908	0.0189859	0.0261994	0.292399	1.17269	1.02655	1.33964
Autoimmune Thyroiditis	CD27 on sw mem	B cell	Simple mode	30	0.39207	0.193981	0.0525778	0.0118673	0.772273	1.48004	1.01194	2.16468
Autoimmune Thyroiditis	CD27 on sw mem	B cell	Weighted mode	30	0.109526	0.106875	0.31393	-0.0999493	0.319001	1.11575	0.904883	1.37575
Autoimmune Thyroiditis	CD38 on IgD+ CD24-	B cell	MR Egger	17	0.0197679	0.14433	0.892881	-0.263119	0.302655	1.01996	0.768651	1.35345
Autoimmune Thyroiditis	CD38 on IgD+ CD24-	B cell	Weighted median	17	0.171281	0.129131	0.184701	-0.0818145	0.424377	1.18682	0.921443	1.52864
Autoimmune Thyroiditis	CD38 on IgD+ CD24-	B cell	Inverse variance weighted	17	0.229506	0.091637	0.0122621	0.0498972	0.409114	1.25798	1.05116	1.50548
Autoimmune Thyroiditis	CD38 on IgD+ CD24-	B cell	Simple mode	17	0.206125	0.195493	0.307369	-0.177041	0.58929	1.22891	0.837745	1.80271
Autoimmune Thyroiditis	CD38 on IgD+ CD24-	B cell	Weighted mode	17	0.195733	0.152135	0.216548	-0.102452	0.493918	1.2162	0.902622	1.63872
Autoimmune Thyroiditis	CD38 on naive-mature B cell	B cell	MR Egger	26	0.100115	0.101349	0.333091	-0.0985283	0.298759	1.1053	0.90617	1.34818
Autoimmune Thyroiditis	CD38 on naive-mature B cell	B cell	Weighted median	26	0.120301	0.10051	0.231345	-0.0766992	0.3173	1.12784	0.926168	1.37341
Autoimmune Thyroiditis	CD38 on naive-mature B cell	B cell	Inverse variance weighted	26	0.142161	0.0682067	0.0371363	0.00847554	0.275846	1.15276	1.00851	1.31764
Autoimmune Thyroiditis	CD38 on naive-mature B cell	B cell	Simple mode	26	0.193204	0.175383	0.281123	-0.150546	0.536955	1.21313	0.860238	1.71079
Autoimmune Thyroiditis	CD38 on naive-mature B cell	B cell	Weighted mode	26	0.0556935	0.102764	0.592648	-0.145724	0.257111	1.05727	0.864396	1.29319
Autoimmune Thyroiditis	HVEM on CD45RA- CD4+	Maturation stages of T cell	MR Egger	19	-0.10398	0.0707466	0.159893	-0.242643	0.0346834	0.901243	0.784551	1.03529
Autoimmune Thyroiditis	HVEM on CD45RA- CD4+	Maturation stages of T cell	Weighted median	19	-0.0845669	0.0498717	0.0899445	-0.182315	0.0131816	0.91891	0.833339	1.01327
Autoimmune Thyroiditis	HVEM on CD45RA- CD4+	Maturation stages of T cell	Inverse variance weighted	19	-0.093677	0.0469604	0.046064	-0.185719	-0.00163451	0.910577	0.830507	0.998367
Autoimmune Thyroiditis	HVEM on CD45RA- CD4+	Maturation stages of T cell	Simple mode	19	-0.130592	0.121045	0.294891	-0.367839	0.106656	0.877576	0.692228	1.11255
Autoimmune Thyroiditis	HVEM on CD45RA- CD4+	Maturation stages of T cell	Weighted mode	19	-0.0809065	0.0459739	0.0954192	-0.171015	0.00920225	0.92228	0.842809	1.00924
Autoimmune Thyroiditis	CD28 on CD28+ CD45RA+ CD8br	Treg	MR Egger	15	0.142609	0.107255	0.206503	-0.0676114	0.35283	1.15328	0.934624	1.42309
Autoimmune Thyroiditis	CD28 on CD28+ CD45RA+ CD8br	Treg	Weighted median	15	0.202644	0.102296	0.0475956	0.00214431	0.403145	1.22464	1.00215	1.49652
Autoimmune Thyroiditis	CD28 on CD28+ CD45RA+ CD8br	Treg	Inverse variance weighted	15	0.169371	0.0719687	0.0186027	0.0283123	0.31043	1.18456	1.02872	1.36401
Autoimmune Thyroiditis	CD28 on CD28+ CD45RA+ CD8br	Treg	Simple mode	15	0.256274	0.150831	0.111406	-0.0393548	0.551904	1.29211	0.96141	1.73656
Autoimmune Thyroiditis	CD28 on CD28+ CD45RA+ CD8br	Treg	Weighted mode	15	0.195929	0.104465	0.0817262	-0.0088219	0.40068	1.21644	0.991217	1.49284
Autoimmune Thyroiditis	CD28 on activated Treg	Treg	MR Egger	18	0.201554	0.0992382	0.0592109	0.00704755	0.396061	1.2233	1.00707	1.48596
Autoimmune Thyroiditis	CD28 on activated Treg	Treg	Weighted median	18	0.195881	0.103656	0.0587939	-0.00728374	0.399046	1.21638	0.992743	1.4904
Autoimmune Thyroiditis	CD28 on activated Treg	Treg	Inverse variance weighted	18	0.188632	0.0711474	0.00801852	0.0491834	0.328081	1.2076	1.05041	1.3883
Autoimmune Thyroiditis	CD28 on activated Treg	Treg	Simple mode	18	0.226081	0.155719	0.164747	-0.0791271	0.53129	1.25368	0.923922	1.70113
Autoimmune Thyroiditis	CD28 on activated Treg	Treg	Weighted mode	18	0.209084	0.103215	0.0587858	0.0067827	0.411386	1.23255	1.00681	1.50891
Autoimmune Thyroiditis	CD127 on CD28+ CD45RA- CD8br	Treg	MR Egger	19	-0.115169	0.0921993	0.228545	-0.295879	0.0655419	0.891216	0.743877	1.06774
Autoimmune Thyroiditis	CD127 on CD28+ CD45RA- CD8br	Treg	Weighted median	19	-0.199988	0.0957076	0.0366559	-0.387575	-0.0124014	0.81874	0.678701	0.987675
Autoimmune Thyroiditis	CD127 on CD28+ CD45RA- CD8br	Treg	Inverse variance weighted	19	-0.165233	0.0655662	0.0117322	-0.293743	-0.0367235	0.847696	0.745468	0.963943
Autoimmune Thyroiditis	CD127 on CD28+ CD45RA- CD8br	Treg	Simple mode	19	-0.0742794	0.143286	0.610494	-0.35512	0.206562	0.928412	0.701089	1.22944
Autoimmune Thyroiditis	CD127 on CD28+ CD45RA- CD8br	Treg	Weighted mode	19	-0.176373	0.0966523	0.0846709	-0.365811	0.0130654	0.838305	0.693634	1.01315
Autoimmune Thyroiditis	CD14 on CD14+ CD16- monocyte	Monocyte	MR Egger	16	0.34282	0.193021	0.0974494	-0.0355007	0.72114	1.40891	0.965122	2.05678
Autoimmune Thyroiditis	CD14 on CD14+ CD16- monocyte	Monocyte	Weighted median	16	0.225424	0.148968	0.130219	-0.0665533	0.517401	1.25285	0.935613	1.67766
Autoimmune Thyroiditis	CD14 on CD14+ CD16- monocyte	Monocyte	Inverse variance weighted	16	0.225647	0.111802	0.0435635	0.00651437	0.44478	1.25313	1.00654	1.56015
Autoimmune Thyroiditis	CD14 on CD14+ CD16- monocyte	Monocyte	Simple mode	16	0.242654	0.21073	0.267554	-0.170377	0.655686	1.27463	0.843347	1.92646
Autoimmune Thyroiditis	CD14 on CD14+ CD16- monocyte	Monocyte	Weighted mode	16	0.261559	0.166511	0.137075	-0.0648027	0.587922	1.29895	0.937252	1.80024
Autoimmune Thyroiditis	HLA DR on CD14- CD16-	Monocyte	MR Egger	24	-0.125226	0.0914224	0.184583	-0.304414	0.0539616	0.882297	0.737555	1.05544
Autoimmune Thyroiditis	HLA DR on CD14- CD16-	Monocyte	Weighted median	24	-0.110333	0.0769345	0.151538	-0.261125	0.0404582	0.895536	0.770185	1.04129
Autoimmune Thyroiditis	HLA DR on CD14- CD16-	Monocyte	Inverse variance weighted	24	-0.144666	0.0658078	0.0279269	-0.273649	-0.0156828	0.865311	0.760599	0.98444
Autoimmune Thyroiditis	HLA DR on CD14- CD16-	Monocyte	Simple mode	24	-0.255788	0.173995	0.155087	-0.596818	0.0852428	0.774306	0.550561	1.08898
Autoimmune Thyroiditis	HLA DR on CD14- CD16-	Monocyte	Weighted mode	24	-0.106406	0.0655455	0.118133	-0.234876	0.0220629	0.899059	0.790669	1.02231
Autoimmune Thyroiditis	CD14 on Mo MDSC	Myeloid cell	MR Egger	24	0.102882	0.0669812	0.138799	-0.0284007	0.234166	1.10836	0.971999	1.26385
Autoimmune Thyroiditis	CD14 on Mo MDSC	Myeloid cell	Weighted median	24	0.119748	0.0785098	0.127192	-0.0341308	0.273628	1.12721	0.966445	1.31473
Autoimmune Thyroiditis	CD14 on Mo MDSC	Myeloid cell	Inverse variance weighted	24	0.106237	0.0475968	0.0256132	0.0129476	0.199527	1.11209	1.01303	1.22083
Autoimmune Thyroiditis	CD14 on Mo MDSC	Myeloid cell	Simple mode	24	0.0699655	0.127422	0.588237	-0.179781	0.319712	1.07247	0.835453	1.37673
Autoimmune Thyroiditis	CD14 on Mo MDSC	Myeloid cell	Weighted mode	24	0.110566	0.0656514	0.105679	-0.0181105	0.239243	1.11691	0.982053	1.27029
Autoimmune Thyroiditis	CD45 on CD66b++ myelod cell	Myeloid cell	MR Egger	16	0.242581	0.105079	0.0367491	0.0366257	0.448536	1.27453	1.0373	1.56602
Autoimmune Thyroiditis	CD45 on CD66b++ myelod cell	Myeloid cell	Weighted median	16	0.154391	0.101853	0.129565	-0.0452413	0.354023	1.16695	0.955767	1.42479
Autoimmune Thyroiditis	CD45 on CD66b++ myelod cell	Myeloid cell	Inverse variance weighted	16	0.138542	0.0682119	0.0422496	0.0048467	0.272237	1.1486	1.00486	1.3129
Autoimmune Thyroiditis	CD45 on CD66b++ myelod cell	Myeloid cell	Simple mode	16	0.00324401	0.155864	0.983669	-0.302249	0.308737	1.00325	0.739154	1.3617
Autoimmune Thyroiditis	CD45 on CD66b++ myelod cell	Myeloid cell	Weighted mode	16	0.17186	0.092916	0.084169	-0.0102557	0.353975	1.18751	0.989797	1.42472
Autoimmune Thyroiditis	CD45 on Mo MDSC	Myeloid cell	MR Egger	17	0.230658	0.161324	0.173277	-0.0855363	0.546853	1.25943	0.91802	1.72781
Autoimmune Thyroiditis	CD45 on Mo MDSC	Myeloid cell	Weighted median	17	0.212957	0.116343	0.0671862	-0.0150749	0.440988	1.23733	0.985038	1.55424
Autoimmune Thyroiditis	CD45 on Mo MDSC	Myeloid cell	Inverse variance weighted	17	0.179071	0.0886566	0.0434014	0.00530404	0.352838	1.19611	1.00532	1.4231
Autoimmune Thyroiditis	CD45 on Mo MDSC	Myeloid cell	Simple mode	17	0.298194	0.212061	0.178797	-0.117445	0.713833	1.34742	0.889189	2.0418
Autoimmune Thyroiditis	CD45 on Mo MDSC	Myeloid cell	Weighted mode	17	0.222986	0.125932	0.0956589	-0.0238401	0.469811	1.2498	0.976442	1.59969
Autoimmune Thyroiditis	CD8 on EM CD8br	Maturation stages of T cell	MR Egger	24	-0.174401	0.150904	0.260198	-0.470174	0.121371	0.83996	0.624894	1.12904
Autoimmune Thyroiditis	CD8 on EM CD8br	Maturation stages of T cell	Weighted median	24	-0.238999	0.120676	0.0476467	-0.475524	-0.00247461	0.787415	0.621559	0.997528
Autoimmune Thyroiditis	CD8 on EM CD8br	Maturation stages of T cell	Inverse variance weighted	24	-0.21693	0.0834494	0.00933501	-0.380491	-0.0533688	0.804987	0.683526	0.94803
Autoimmune Thyroiditis	CD8 on EM CD8br	Maturation stages of T cell	Simple mode	24	-0.127007	0.206561	0.544682	-0.531867	0.277854	0.880728	0.587507	1.32029
Autoimmune Thyroiditis	CD8 on EM CD8br	Maturation stages of T cell	Weighted mode	24	-0.230937	0.130545	0.0901523	-0.486806	0.0249322	0.79379	0.614586	1.02525
Autoimmune Thyroiditis	CD11c on CD62L+ myeloid DC	cDC	MR Egger	26	-0.123245	0.0695162	0.0889387	-0.259497	0.0130063	0.884047	0.771439	1.01309
Autoimmune Thyroiditis	CD11c on CD62L+ myeloid DC	cDC	Weighted median	26	-0.12107	0.0777202	0.119287	-0.273402	0.0312612	0.885972	0.760787	1.03175
Autoimmune Thyroiditis	CD11c on CD62L+ myeloid DC	cDC	Inverse variance weighted	26	-0.110833	0.0530764	0.0367815	-0.214863	-0.00680341	0.895088	0.806652	0.99322
Autoimmune Thyroiditis	CD11c on CD62L+ myeloid DC	cDC	Simple mode	26	-0.03592	0.137405	0.795914	-0.305235	0.233395	0.964718	0.73695	1.26288
Autoimmune Thyroiditis	CD11c on CD62L+ myeloid DC	cDC	Weighted mode	26	-0.145395	0.0689156	0.0450607	-0.280469	-0.0103202	0.864681	0.755429	0.989733

## Sheet: S2
Supplementary Table S2: Characteristics of significant SNPs with genome-wide associations for immune cells on AIT
outcome	exposure	SNP	effect_allele.exposure	other_allele.exposure	effect_allele.outcome	other_allele.outcome	beta.exposure	beta.outcome	eaf.exposure	eaf.outcome	chr.outcome	pos.outcome	pval.outcome	se.outcome	samplesize.outcome	samplesize.exposure	pval.exposure	chr.exposure	pos.exposure	se.exposure	R2	f	meanf
Autoimmune Thyroiditis	Plasmacytoid DC %DC	rs10735429	G	A	G	A	0.1338	-0.0097268	0.7411	0.721743	12	108332900	0.886888	0.0683818	350256	3410	4.92e-06	12	108726677	0.02924	0.00610302	20.9268	40.1627
Autoimmune Thyroiditis	Plasmacytoid DC %DC	rs10759202	A	G	A	G	-0.2618	0.142404	0.0477	0.169417	9	96700343	0.0805879	0.0815004	350256	3410	9.85e-06	9	99462625	0.05913	0.00571583	19.5915	40.1627
Autoimmune Thyroiditis	Plasmacytoid DC %DC	rs10910893	T	G	T	G	-0.2262	-0.0246329	0.0707	0.234104	1	181191819	0.733101	0.0722365	350256	3410	3.86e-06	1	181160955	0.04889	0.0062384	21.3939	40.1627
Autoimmune Thyroiditis	Plasmacytoid DC %DC	rs11715127	C	G	C	G	0.1657	-0.128132	0.1276	0.0576571	3	342486	0.328522	0.131135	350256	3410	4.48e-06	3	384169	0.03607	0.00615062	21.091	40.1627
Autoimmune Thyroiditis	Plasmacytoid DC %DC	rs12951038	T	C	T	C	0.2104	0.177099	0.0745	0.051907	17	79548466	0.21377	0.142447	350256	3410	7.24e-06	17	77544550	0.04683	0.00588472	20.1738	40.1627
Autoimmune Thyroiditis	Plasmacytoid DC %DC	rs143032729	G	A	G	A	-0.3966	0.112804	0.0326	0.0324171	1	160383999	0.509137	0.170868	350256	3410	5.11e-08	1	160353789	0.07264	0.00866601	29.792	40.1627
Autoimmune Thyroiditis	Plasmacytoid DC %DC	rs196051	G	A	G	A	-0.1221	-0.0462485	0.3971	0.389369	6	22055902	0.462623	0.062963	350256	3410	2.91e-06	6	22056131	0.02607	0.00639161	21.9227	40.1627
Autoimmune Thyroiditis	Plasmacytoid DC %DC	rs203393	A	G	A	G	-0.1217	0.0778066	0.5792	0.470951	20	57667507	0.207617	0.0617441	350256	3410	1.24e-06	20	56242563	0.02505	0.0068741	23.5891	40.1627
Autoimmune Thyroiditis	Plasmacytoid DC %DC	rs2164210	C	T	C	T	0.1236	-0.0920482	0.3238	0.708597	2	135822717	0.173358	0.0676084	350256	3410	8.76e-06	2	136580287	0.02777	0.00577584	19.7984	40.1627
Autoimmune Thyroiditis	Plasmacytoid DC %DC	rs28595889	T	A	T	A	0.1222	-0.102105	0.677	0.643455	12	61304767	0.111531	0.0641626	350256	3410	8.32e-06	12	61698548	0.02739	0.00580332	19.8931	40.1627
Autoimmune Thyroiditis	Plasmacytoid DC %DC	rs4398989	A	G	A	G	-0.2853	-0.11154	0.0422	0.0410269	9	107476320	0.479868	0.157873	350256	3410	4.66e-06	9	110238601	0.06219	0.00613389	21.0333	40.1627
Autoimmune Thyroiditis	Plasmacytoid DC %DC	rs4752481	T	G	T	G	-0.1258	0.123061	0.4535	0.520856	10	120941016	0.0438581	0.0610588	350256	3410	6.93e-07	10	122700529	0.0253	0.00719827	24.7096	40.1627
Autoimmune Thyroiditis	Plasmacytoid DC %DC	rs56199187	T	C	T	C	-0.5887	-0.0293855	0.2441	0.108804	1	161551141	0.766895	0.0991287	350256	3410	1.97e-92	1	161520931	0.02799	0.11483	442.107	40.1627
Autoimmune Thyroiditis	Plasmacytoid DC %DC	rs607867	C	G	C	G	-0.868	0.323255	0.0048	0.0374513	11	107671625	0.043435	0.160066	350256	3410	5.31e-06	11	107542351	0.1904	0.00605776	20.7707	40.1627
Autoimmune Thyroiditis	Plasmacytoid DC %DC	rs62234997	G	A	G	A	0.2108	-0.0410154	0.085	0.294632	3	20713127	0.548142	0.0682968	350256	3410	3.78e-06	3	20754619	0.04552	0.00624971	21.4329	40.1627
Autoimmune Thyroiditis	Plasmacytoid DC %DC	rs62272723	T	G	T	G	-0.2775	-0.201839	0.0501	0.0333793	3	152245371	0.240052	0.171798	350256	3410	2.21e-06	3	151963160	0.05854	0.00654657	22.4577	40.1627
Autoimmune Thyroiditis	Plasmacytoid DC %DC	rs690924	T	C	T	C	0.3577	0.0578601	0.0264	0.0571872	15	49775051	0.663335	0.132916	350256	3410	6.78e-06	15	50067248	0.07936	0.00592244	20.3039	40.1627
Autoimmune Thyroiditis	Plasmacytoid DC %DC	rs73180904	T	C	T	C	-0.2075	0.0499408	0.0842	0.0386343	13	44191186	0.754486	0.159694	350256	3410	6e-06	13	44765322	0.04577	0.00599115	20.5409	40.1627
Autoimmune Thyroiditis	Plasmacytoid DC %DC	rs7566	C	T	C	T	0.184	-0.0185161	0.9029	0.872169	5	179729448	0.840372	0.0919286	350256	3410	1e-05	5	179156449	0.04158	0.00570986	19.5709	40.1627
Autoimmune Thyroiditis	Plasmacytoid DC %DC	rs75812106	T	C	T	C	0.679	0.11419	0.007	0.0265082	11	108639138	0.552867	0.192411	350256	3410	7.05e-06	11	108509865	0.1509	0.0059025	20.2351	40.1627
Autoimmune Thyroiditis	Plasmacytoid DC %DC	rs7593638	C	A	C	A	0.1305	-0.0320137	0.4749	0.506282	2	111119364	0.600324	0.0611024	350256	3410	2.52e-07	2	111876941	0.02526	0.0077663	26.6747	40.1627
Autoimmune Thyroiditis	Plasmacytoid DC %DC	rs78726632	C	G	C	G	0.6212	-0.316927	0.0097	0.00674956	7	14156098	0.411881	0.38622	350256	3410	1.14e-06	7	14195723	0.1274	0.00692392	23.7612	40.1627
Autoimmune Thyroiditis	Plasmacytoid DC %DC	rs79053113	T	C	T	C	-1.939	0.218523	0.0009	0.0179541	10	131543008	0.336757	0.227488	350256	3410	3.26e-06	10	133341271	0.4161	0.00632775	21.7023	40.1627
Autoimmune Thyroiditis	Plasmacytoid DC %DC	rs876036	C	T	C	T	-0.1835	-0.0155778	0.2645	0.301096	7	50268114	0.814771	0.0664932	350256	3410	2.25e-10	7	50307710	0.02885	0.0117248	40.432	40.1627
Autoimmune Thyroiditis	HLA DR++ monocyte %monocyte	rs10410907	T	C	T	C	0.1843	0.0318112	0.1067	0.118346	19	40527202	0.739873	0.0958109	350256	3595	5.65e-06	19	41033109	0.04055	0.00571323	20.6456	29.7051
Autoimmune Thyroiditis	HLA DR++ monocyte %monocyte	rs116322630	T	C	T	C	0.2678	-0.143032	0.0633	0.086221	6	15220897	0.1912	0.109432	350256	3595	6.64e-07	6	15221128	0.05377	0.00685261	24.7913	29.7051
Autoimmune Thyroiditis	HLA DR++ monocyte %monocyte	rs116670542	A	G	A	G	-1.812	0.327333	0.0008	0.0100994	2	217012713	0.296439	0.313507	350256	3595	3.85e-06	2	217877436	0.3917	0.00591743	21.3879	29.7051
Autoimmune Thyroiditis	HLA DR++ monocyte %monocyte	rs12436392	C	T	C	T	0.5761	-0.0960314	0.9897	0.962523	14	80826757	0.560791	0.165097	350256	3595	2.94e-06	14	81293101	0.123	0.00606519	21.9252	29.7051
Autoimmune Thyroiditis	HLA DR++ monocyte %monocyte	rs150066324	T	A	T	A	0.5024	0.911822	0.0129	0.00281465	12	51554019	0.110384	0.571149	350256	3595	9.26e-06	12	51947803	0.1131	0.00545881	19.7212	29.7051
Autoimmune Thyroiditis	HLA DR++ monocyte %monocyte	rs17023874	T	C	T	C	-0.2782	-0.194756	0.0421	0.0350199	2	39506882	0.240153	0.165805	350256	3595	7.75e-06	2	39734023	0.06213	0.00554622	20.0387	29.7051
Autoimmune Thyroiditis	HLA DR++ monocyte %monocyte	rs187260865	T	C	T	C	-0.5052	1.06479	0.0185	0.00183165	2	106324114	0.140805	0.722972	350256	3595	8.31e-08	2	106940570	0.09405	0.0079623	28.8382	29.7051
Autoimmune Thyroiditis	HLA DR++ monocyte %monocyte	rs2090888	T	A	T	A	0.1173	-0.02721	0.6394	0.649555	6	109325013	0.673741	0.0646291	350256	3595	9.67e-06	6	109646216	0.02647	0.0054328	19.6267	29.7051
Autoimmune Thyroiditis	HLA DR++ monocyte %monocyte	rs2878953	T	C	T	C	0.2039	0.0812952	0.0771	0.0454325	3	180393087	0.581553	0.14751	350256	3595	9.83e-06	3	180110875	0.04605	0.00542393	19.5945	29.7051
Autoimmune Thyroiditis	HLA DR++ monocyte %monocyte	rs6010756	C	A	C	A	-0.3757	0.186757	0.0243	0.0291605	20	62634045	0.308149	0.183254	350256	3595	2.67e-06	20	61265397	0.07989	0.00611414	22.1032	29.7051
Autoimmune Thyroiditis	HLA DR++ monocyte %monocyte	rs61835728	T	C	T	C	-0.5588	-0.130837	0.0103	0.0687908	10	10508302	0.288557	0.123281	350256	3595	8.39e-06	10	10550265	0.1253	0.00550194	19.8778	29.7051
Autoimmune Thyroiditis	HLA DR++ monocyte %monocyte	rs62083470	C	T	C	T	-0.1742	-0.0311565	0.1305	0.17624	18	37682880	0.698128	0.0803317	350256	3595	2.68e-06	18	35262843	0.03706	0.00610837	22.0823	29.7051
Autoimmune Thyroiditis	HLA DR++ monocyte %monocyte	rs62395272	T	C	T	C	-0.2295	0.0268634	0.2819	0.112313	6	31426647	0.780703	0.0964914	350256	3595	3.91e-10	6	31394424	0.03657	0.0108364	39.3617	29.7051
Autoimmune Thyroiditis	HLA DR++ monocyte %monocyte	rs7538058	G	T	G	T	0.1374	-0.0730279	0.7944	0.854666	1	166412584	0.400153	0.0867986	350256	3595	8.53e-06	1	166381821	0.03081	0.00550168	19.8769	29.7051
Autoimmune Thyroiditis	HLA DR++ monocyte %monocyte	rs7624992	T	C	T	C	-0.1735	0.0608576	0.1139	0.148299	3	3191587	0.481524	0.0864635	350256	3595	9.57e-06	3	3233271	0.03914	0.00543615	19.6388	29.7051
Autoimmune Thyroiditis	HLA DR++ monocyte %monocyte	rs76950373	C	T	C	T	0.1622	-0.0628026	0.1367	0.0843428	1	70477179	0.575178	0.112059	350256	3595	9.6e-06	1	70942862	0.0366	0.00543344	19.629	29.7051
Autoimmune Thyroiditis	HLA DR++ monocyte %monocyte	rs9271281	T	C	T	C	-0.3029	0.379982	0.5808	0.292469	6	32613282	8.75e-10	0.0619806	350256	3595	5.37e-23	6	32581059	0.03046	0.0267704	98.8319	29.7051
Autoimmune Thyroiditis	HLA DR++ monocyte %monocyte	rs9271768	G	A	G	A	-0.2475	0.166977	0.4356	0.29511	6	32626411	0.00910668	0.0640245	350256	3595	1.68e-14	6	32594188	0.03213	0.0162375	59.3044	29.7051
Autoimmune Thyroiditis	HLA DR++ monocyte %monocyte	rs9296042	T	C	T	C	-0.1923	-0.101225	0.5013	0.503949	6	32768228	0.0981409	0.0612026	350256	3595	5.86e-11	6	32736005	0.02928	0.011856	43.1097	29.7051
Autoimmune Thyroiditis	HLA DR++ monocyte %monocyte	rs9439731	C	T	C	T	-0.1231	0.0162294	0.3644	0.329591	1	18732977	0.803986	0.0653908	350256	3595	2.85e-06	1	19059471	0.02626	0.00607549	21.9627	29.7051
Autoimmune Thyroiditis	HLA DR++ monocyte %monocyte	rs9469094	C	G	C	G	0.3326	0.307745	0.0861	0.0190175	6	32255414	0.167076	0.222736	350256	3595	1.35e-10	6	32223191	0.05164	0.0114075	41.4601	29.7051
Autoimmune Thyroiditis	Im MDSC AC	rs113696385	T	G	T	G	-0.5264	-0.147115	0.0293	0.0656683	2	176107240	0.234187	0.123663	350256	1857	1.9e-07	2	176971968	0.1007	0.0145016	27.2964	28.8241
Autoimmune Thyroiditis	Im MDSC AC	rs141792521	G	A	G	A	-0.7864	-0.65429	0.0137	0.00222065	16	58652841	0.288201	0.616048	350256	1857	6.37e-08	16	58686745	0.1448	0.0156349	29.4633	28.8241
Autoimmune Thyroiditis	Im MDSC AC	rs1421603	T	C	T	C	0.2687	0.0295555	0.9047	0.899915	7	131643131	0.772254	0.102117	350256	1857	1.86e-06	7	131327890	0.05618	0.0121687	22.8509	28.8241
Autoimmune Thyroiditis	Im MDSC AC	rs143216098	G	A	G	A	0.6111	0.254003	0.0148	0.0604217	3	13998147	0.0521687	0.130812	350256	1857	5.39e-06	3	14039647	0.1339	0.0110919	20.8063	28.8241
Autoimmune Thyroiditis	Im MDSC AC	rs144437325	A	G	A	G	-1.579	0.0364411	0.0022	0.00820542	13	51556505	0.9113	0.327122	350256	1857	8.97e-06	13	52130641	0.3546	0.0105648	19.807	28.8241
Autoimmune Thyroiditis	Im MDSC AC	rs1546826	C	T	C	T	-1.442	-0.744003	0.9973	0.997906	21	18177630	0.262899	0.664546	350256	1857	6.67e-06	21	19549947	0.3192	0.0108704	20.3862	28.8241
Autoimmune Thyroiditis	Im MDSC AC	rs1654530	G	A	G	A	0.2453	0.0793712	0.1314	0.0929009	19	50973025	0.447994	0.104606	350256	1857	5.45e-07	19	51476281	0.0488	0.0134238	25.2399	28.8241
Autoimmune Thyroiditis	Im MDSC AC	rs17801681	T	C	T	C	0.278	0.0124789	0.1201	0.0493912	19	51173392	0.929912	0.141877	350256	1857	8.12e-08	19	51676649	0.05161	0.0153843	28.9837	28.8241
Autoimmune Thyroiditis	Im MDSC AC	rs2420243	T	A	T	A	-1.55	-0.541383	0.0027	0.00370062	10	116161541	0.298932	0.521198	350256	1857	1.19e-06	10	117921053	0.3181	0.0126243	23.7175	28.8241
Autoimmune Thyroiditis	Im MDSC AC	rs2451361	T	C	T	C	0.151	0.0252302	0.5555	0.585633	6	34061427	0.68487	0.0621697	350256	1857	9.74e-06	6	34029204	0.03405	0.0104793	19.645	28.8241
Autoimmune Thyroiditis	Im MDSC AC	rs2455069	G	A	G	A	0.3938	0.101859	0.5197	0.389447	19	51225385	0.103099	0.0624898	350256	1857	1.25e-32	19	51728641	0.03247	0.0733955	146.933	28.8241
Autoimmune Thyroiditis	Im MDSC AC	rs329820	T	C	T	C	-0.1512	-0.0973649	0.5078	0.299876	3	78898805	0.145126	0.0668272	350256	1857	6.94e-06	3	78947955	0.03353	0.0108317	20.3127	28.8241
Autoimmune Thyroiditis	Im MDSC AC	rs347282	G	T	G	T	-0.1767	0.139621	0.7124	0.480639	1	162342963	0.0228823	0.0613611	350256	1857	2.84e-06	1	162312753	0.03762	0.0117407	22.0378	28.8241
Autoimmune Thyroiditis	Im MDSC AC	rs423524	T	C	T	C	-0.1586	-0.0831983	0.6675	0.549413	2	147142053	0.178209	0.0617981	350256	1857	7.8e-06	2	147899621	0.03538	0.0107054	20.0735	28.8241
Autoimmune Thyroiditis	Im MDSC AC	rs4499342	T	C	T	C	-0.2816	-0.0981887	0.1527	0.221725	19	8677078	0.185033	0.0740814	350256	1857	2.2e-09	19	8786913	0.04685	0.0190839	36.0893	28.8241
Autoimmune Thyroiditis	Im MDSC AC	rs56236288	T	C	T	C	0.1487	-0.0891781	0.4631	0.373095	10	11656794	0.16022	0.0635022	350256	1857	9.06e-06	10	11698793	0.03341	0.0105548	19.788	28.8241
Autoimmune Thyroiditis	Im MDSC AC	rs6682502	G	T	G	T	0.499	-0.0497947	0.0221	0.0783842	1	234730651	0.662395	0.114049	350256	1857	8.25e-06	1	234866398	0.1116	0.0106515	19.9712	28.8241
Autoimmune Thyroiditis	Im MDSC AC	rs7259307	T	G	T	G	0.1655	-0.0531578	0.297	0.278607	19	51037493	0.437067	0.0684004	350256	1857	8.05e-06	19	51540750	0.03697	0.0106764	20.0184	28.8241
Autoimmune Thyroiditis	Im MDSC AC	rs74227709	A	G	A	G	-0.3383	0.146962	0.0584	0.0539156	1	247559286	0.281606	0.136491	350256	1857	1.47e-06	1	247722588	0.07002	0.0124143	23.318	28.8241
Autoimmune Thyroiditis	Im MDSC AC	rs76522245	T	C	T	C	-0.1953	0.00312106	0.1753	0.152234	4	181308349	0.970985	0.0858063	350256	1857	8.53e-06	4	182229502	0.04376	0.0106122	19.8967	28.8241
Autoimmune Thyroiditis	Im MDSC AC	rs76978157	T	C	T	C	-0.3098	-0.0294356	0.0649	0.00884125	21	46129496	0.928074	0.326092	350256	1857	7.86e-06	21	47549410	0.06913	0.0106991	20.0614	28.8241
Autoimmune Thyroiditis	Im MDSC AC	rs9829934	T	A	T	A	-0.3866	-0.0581167	0.0582	0.0910765	3	113856861	0.585538	0.106575	350256	1857	1.79e-07	3	113575708	0.07377	0.0145739	27.4344	28.8241
Autoimmune Thyroiditis	CD33br HLA DR+ CD14- AC	rs10740011	T	G	T	G	-0.1489	-0.0829143	0.4594	0.576362	10	60131179	0.182371	0.0621784	350256	1858	6.06e-06	10	61890937	0.03282	0.0109568	20.561	24.1301
Autoimmune Thyroiditis	CD33br HLA DR+ CD14- AC	rs115418145	T	G	T	G	3.845	-0.310323	0.0005	0.00981063	4	129091049	0.330886	0.319153	350256	1858	1.97e-06	4	130012204	0.8059	0.0121031	22.7385	24.1301
Autoimmune Thyroiditis	CD33br HLA DR+ CD14- AC	rs117019089	T	G	T	G	3.21	0.0765995	0.0005	0.0173808	16	69308365	0.745142	0.235654	350256	1858	2.17e-06	16	69342268	0.6755	0.0120079	22.5575	24.1301
Autoimmune Thyroiditis	CD33br HLA DR+ CD14- AC	rs117032925	A	C	A	C	3.028	0.436458	0.0005	0.0158633	10	101984617	0.0729541	0.243408	350256	1858	9.74e-06	10	103744374	0.6827	0.0104769	19.651	24.1301
Autoimmune Thyroiditis	CD33br HLA DR+ CD14- AC	rs117306448	G	T	G	T	-1.887	0.0216793	0.0013	0.0201927	17	70543990	0.919176	0.213649	350256	1858	8.04e-06	17	68540131	0.4215	0.0106719	20.0208	24.1301
Autoimmune Thyroiditis	CD33br HLA DR+ CD14- AC	rs13334605	G	C	G	C	0.1663	-0.113733	0.6631	0.590568	16	8565508	0.0677954	0.0622729	350256	1858	2.58e-06	16	8615510	0.03526	0.0118306	22.2204	24.1301
Autoimmune Thyroiditis	CD33br HLA DR+ CD14- AC	rs138272175	T	C	T	C	0.4332	-0.180939	0.0355	0.0312483	9	945397	0.3082	0.177564	350256	1858	1.83e-06	9	945397	0.0905	0.0121818	22.8882	24.1301
Autoimmune Thyroiditis	CD33br HLA DR+ CD14- AC	rs143612223	T	A	T	A	3.174	0.621901	0.0005	0.0100184	10	110669802	0.039689	0.302338	350256	1858	2.89e-06	10	112429560	0.6763	0.0117158	22.0023	24.1301
Autoimmune Thyroiditis	CD33br HLA DR+ CD14- AC	rs144410606	G	T	G	T	2.149	-0.222247	0.0011	0.00218935	1	187412779	0.737485	0.663053	350256	1858	7.7e-06	1	187381911	0.479	0.0107171	20.1064	24.1301
Autoimmune Thyroiditis	CD33br HLA DR+ CD14- AC	rs144437325	A	G	A	G	-1.602	0.0364411	0.0022	0.00820542	13	51556505	0.9113	0.327122	350256	1858	5.44e-06	13	52130641	0.3513	0.0110685	20.7731	24.1301
Autoimmune Thyroiditis	CD33br HLA DR+ CD14- AC	rs150886675	A	G	A	G	-1.134	-0.354262	0.004	0.0142813	2	226435810	0.175911	0.261747	350256	1858	5.19e-06	2	227300526	0.2481	0.0111191	20.8692	24.1301
Autoimmune Thyroiditis	CD33br HLA DR+ CD14- AC	rs16988845	A	C	A	C	0.1559	0.0379979	0.5326	0.269743	19	51046270	0.584867	0.0695564	350256	1858	2.98e-06	19	51549527	0.03326	0.0116868	21.9472	24.1301
Autoimmune Thyroiditis	CD33br HLA DR+ CD14- AC	rs17046269	C	G	C	G	0.307	0.155586	0.0649	0.10241	2	54746382	0.121887	0.100579	350256	1858	7.38e-06	2	54973519	0.06828	0.0107633	20.194	24.1301
Autoimmune Thyroiditis	CD33br HLA DR+ CD14- AC	rs182908654	C	T	C	T	-2.363	-0.127588	0.0019	0.0252471	7	141384301	0.521128	0.198857	350256	1858	1.45e-07	7	141084101	0.4476	0.0147787	27.8407	24.1301
Autoimmune Thyroiditis	CD33br HLA DR+ CD14- AC	rs1902950	C	G	C	G	0.4261	-0.060732	0.0293	0.00292596	5	162970644	0.915326	0.571203	350256	1858	9.94e-06	5	162397650	0.09616	0.0104574	19.614	24.1301
Autoimmune Thyroiditis	CD33br HLA DR+ CD14- AC	rs2703989	T	C	T	C	0.7944	0.114356	0.0105	0.00595712	1	90030144	0.775697	0.401344	350256	1858	1.06e-06	1	90495703	0.1623	0.0127301	23.9317	24.1301
Autoimmune Thyroiditis	CD33br HLA DR+ CD14- AC	rs34908874	G	A	G	A	0.7	0.112698	0.01	0.0617498	6	19571311	0.375843	0.127259	350256	1858	9.28e-06	6	19571542	0.1575	0.0105195	19.7318	24.1301
Autoimmune Thyroiditis	CD33br HLA DR+ CD14- AC	rs35248101	C	A	C	A	2.986	0.373983	0.0005	0.0287699	10	13129617	0.0430923	0.184883	350256	1858	6.24e-06	10	13171617	0.6591	0.010926	20.5026	24.1301
Autoimmune Thyroiditis	CD33br HLA DR+ CD14- AC	rs3865444	A	C	A	C	-0.3767	-0.0822759	0.2131	0.360875	19	51224706	0.195893	0.0636149	350256	1858	2.13e-21	19	51727962	0.03917	0.0474177	92.3882	24.1301
Autoimmune Thyroiditis	CD33br HLA DR+ CD14- AC	rs4020134	G	A	G	A	-0.1615	0.00816384	0.6284	0.604914	14	77954398	0.896855	0.0629753	350256	1858	3.43e-06	14	78420741	0.03468	0.0115372	21.663	24.1301
Autoimmune Thyroiditis	CD33br HLA DR+ CD14- AC	rs4357922	G	A	G	A	0.1822	0.144455	0.7734	0.758435	15	97423425	0.043429	0.0715277	350256	1858	6.23e-06	15	97966655	0.04021	0.0109297	20.5098	24.1301
Autoimmune Thyroiditis	CD33br HLA DR+ CD14- AC	rs5020267	G	A	G	A	0.2171	-0.0578608	0.1453	0.235046	2	146319821	0.427191	0.0728718	350256	1858	4.29e-06	2	147077389	0.04709	0.0113104	21.2322	24.1301
Autoimmune Thyroiditis	CD33br HLA DR+ CD14- AC	rs505806	A	G	A	G	0.1855	-0.187544	0.2672	0.21466	5	29036744	0.0124017	0.0750023	350256	1858	1.43e-06	5	29036851	0.03836	0.0124295	23.3595	24.1301
Autoimmune Thyroiditis	CD33br HLA DR+ CD14- AC	rs57812633	G	A	G	A	0.2146	-0.108909	0.152	0.091591	16	5640720	0.302445	0.105614	350256	1858	2.25e-06	16	5690721	0.04524	0.0119658	22.4774	24.1301
Autoimmune Thyroiditis	CD33br HLA DR+ CD14- AC	rs61916496	T	A	T	A	0.2063	0.00131878	0.1674	0.139131	11	101813744	0.988152	0.0888072	350256	1858	3.77e-06	11	101684475	0.04447	0.0114503	21.4979	24.1301
Autoimmune Thyroiditis	CD33br HLA DR+ CD14- AC	rs6858113	A	G	A	G	0.1616	0.109671	0.3388	0.398711	4	27712091	0.0787281	0.0623799	350256	1858	3.77e-06	4	27713713	0.03485	0.0114402	21.4788	24.1301
Autoimmune Thyroiditis	CD33br HLA DR+ CD14- AC	rs75873877	C	T	C	T	0.3336	0.0893287	0.0603	0.0555937	10	87963026	0.504227	0.133755	350256	1858	2.2e-06	10	89722783	0.07025	0.0119915	22.5264	24.1301
Autoimmune Thyroiditis	CD33br HLA DR+ CD14- AC	rs77906933	G	A	G	A	1.56	0.0305206	0.0022	0.0458179	6	125005478	0.835713	0.147172	350256	1858	4.66e-06	6	125326624	0.3396	0.0112296	21.0788	24.1301
Autoimmune Thyroiditis	CD33br HLA DR+ CD14- AC	rs9990730	C	A	C	A	-0.172	0.0124706	0.6983	0.814841	4	182689758	0.875309	0.079472	350256	1858	1.41e-06	4	183610911	0.03553	0.012456	23.4099	24.1301
Autoimmune Thyroiditis	TD CD4+ %CD4+	rs10750395	A	G	A	G	-0.1252	0.074897	0.3742	0.457721	11	99759647	0.224363	0.0616433	350256	3427	1.14e-06	11	99630378	0.02568	0.00688815	23.7556	28.5907
Autoimmune Thyroiditis	TD CD4+ %CD4+	rs113243185	C	G	C	G	0.2773	-0.411602	0.1996	0.133191	6	32617294	1.84e-05	0.0960995	350256	3427	2.88e-14	6	32585071	0.03632	0.0167251	58.2579	28.5907
Autoimmune Thyroiditis	TD CD4+ %CD4+	rs113435341	G	A	G	A	1.234	-0.214909	0.0032	0.00472289	1	198182558	0.637902	0.456637	350256	3427	3.65e-08	1	198151688	0.2235	0.00881688	30.4664	28.5907
Autoimmune Thyroiditis	TD CD4+ %CD4+	rs116761394	T	C	T	C	0.2331	0.163258	0.0624	0.0153146	3	122311595	0.506592	0.245813	350256	3427	5.43e-06	3	122030442	0.05118	0.00601657	20.7315	28.5907
Autoimmune Thyroiditis	TD CD4+ %CD4+	rs12148245	T	C	T	C	0.1181	-0.0608239	0.3507	0.405293	15	79986619	0.332297	0.0627377	350256	3427	8.2e-06	15	80278961	0.02645	0.00578383	19.9248	28.5907
Autoimmune Thyroiditis	TD CD4+ %CD4+	rs13024840	A	T	A	T	0.2065	-0.178923	0.2578	0.0962066	2	38668778	0.0851962	0.103946	350256	3427	4.89e-13	2	38895920	0.02846	0.0151299	52.6159	28.5907
Autoimmune Thyroiditis	TD CD4+ %CD4+	rs140178705	A	G	A	G	-0.8285	0.114191	0.0048	0.00260139	18	5785816	0.85854	0.640683	350256	3427	4.44e-06	18	5785815	0.1802	0.00613043	21.1262	28.5907
Autoimmune Thyroiditis	TD CD4+ %CD4+	rs140464654	G	A	G	A	-0.7003	0.133551	0.0066	0.00387555	12	40981163	0.77683	0.471159	350256	3427	5.01e-06	12	41374965	0.1532	0.00606034	20.8832	28.5907
Autoimmune Thyroiditis	TD CD4+ %CD4+	rs191878389	C	T	C	T	-0.6334	-0.713687	0.0076	0.00287252	12	17804107	0.203724	0.561511	350256	3427	7.8e-06	12	17957041	0.1415	0.00581296	20.0258	28.5907
Autoimmune Thyroiditis	TD CD4+ %CD4+	rs28832396	T	C	T	C	0.1129	-0.0984887	0.5511	0.430411	1	109043810	0.11215	0.061997	350256	3427	7.51e-06	1	109586432	0.02516	0.00584128	20.1239	28.5907
Autoimmune Thyroiditis	TD CD4+ %CD4+	rs34977393	C	G	C	G	-0.3911	-0.0150877	0.0219	0.0138423	11	104215758	0.953467	0.258558	350256	3427	4.11e-06	11	104086486	0.08478	0.00617144	21.2684	28.5907
Autoimmune Thyroiditis	TD CD4+ %CD4+	rs4674422	C	T	C	T	-0.1246	0.0825194	0.7336	0.761656	2	219742209	0.252393	0.0720973	350256	3427	9.97e-06	2	220606931	0.02816	0.00568045	19.5667	28.5907
Autoimmune Thyroiditis	TD CD4+ %CD4+	rs4778983	C	T	C	T	-0.1281	-0.107735	0.3108	0.243435	15	82210737	0.130966	0.0713335	350256	3427	2.36e-06	15	82503078	0.0271	0.00647774	22.3309	28.5907
Autoimmune Thyroiditis	TD CD4+ %CD4+	rs497623	C	T	C	T	-0.1797	0.00522456	0.1153	0.197092	3	170700551	0.946166	0.0773758	350256	3427	2.12e-06	3	170418340	0.03783	0.00654123	22.5512	28.5907
Autoimmune Thyroiditis	TD CD4+ %CD4+	rs597606	T	C	T	C	0.1133	-0.0238731	0.4308	0.394517	2	223796255	0.702305	0.0624606	350256	3427	6.31e-06	2	224660972	0.02505	0.00593397	20.4452	28.5907
Autoimmune Thyroiditis	TD CD4+ %CD4+	rs62400929	G	A	G	A	0.307	-1.01239	0.1087	0.000824153	6	31191769	0.329557	1.03835	350256	3427	1.37e-10	6	31159546	0.04769	0.0119478	41.416	28.5907
Autoimmune Thyroiditis	TD CD4+ %CD4+	rs7075830	C	G	C	G	-0.2868	-0.052016	0.0451	0.0684895	10	1045710	0.66938	0.121818	350256	3427	2.04e-06	10	1091650	0.06028	0.00656203	22.6234	28.5907
Autoimmune Thyroiditis	TD CD4+ %CD4+	rs7131851	G	A	G	A	0.113	-0.040891	0.5518	0.570554	12	128950032	0.508807	0.0618908	350256	3427	5.46e-06	12	129434577	0.02482	0.00601202	20.7157	28.5907
Autoimmune Thyroiditis	TD CD4+ %CD4+	rs9271536	T	A	T	A	-0.2806	0.23287	0.7798	0.753115	6	32622201	0.0012147	0.0719755	350256	3427	7.94e-17	6	32589978	0.03351	0.0200501	70.0766	28.5907
Autoimmune Thyroiditis	TD CD4+ %CD4+	rs9501107	T	G	T	G	0.2124	-0.0760811	0.1503	0.133938	6	31424270	0.403238	0.091022	350256	3427	6.06e-08	6	31392047	0.03911	0.00853292	29.4768	28.5907
Autoimmune Thyroiditis	TD CD4+ %CD4+	rs9501598	G	A	G	A	0.2256	-0.305092	0.098	0.00618799	6	31886031	0.4169	0.375817	350256	3427	2.79e-06	6	31853808	0.04806	0.00638871	22.022	28.5907
Autoimmune Thyroiditis	DN (CD4-CD8-) %leukocyte	rs11103734	T	C	T	C	0.2397	0.00758349	0.0511	0.0673265	9	135190355	0.951202	0.123918	350256	3668	5.12e-06	9	138082201	0.05249	0.00565316	20.8423	24.86
Autoimmune Thyroiditis	DN (CD4-CD8-) %leukocyte	rs11124150	G	A	G	A	-0.115	-0.0657291	0.5966	0.615143	2	98288549	0.29799	0.0631553	350256	3668	2.76e-06	2	98905012	0.02449	0.00597566	22.0385	24.86
Autoimmune Thyroiditis	DN (CD4-CD8-) %leukocyte	rs11180778	C	T	C	T	0.1276	0.0313242	0.2719	0.292633	12	75977277	0.642136	0.0674054	350256	3668	1.59e-06	12	76371057	0.02655	0.00625773	23.0853	24.86
Autoimmune Thyroiditis	DN (CD4-CD8-) %leukocyte	rs139015432	T	C	T	C	0.1647	0.0253605	0.119	0.00799703	18	57818966	0.942403	0.351013	350256	3668	7.92e-06	18	55486198	0.03682	0.00542535	19.9978	24.86
Autoimmune Thyroiditis	DN (CD4-CD8-) %leukocyte	rs139249541	G	A	G	A	0.415	0.111023	0.0315	0.0153101	6	101846886	0.665203	0.256558	350256	3668	2.69e-09	6	102294761	0.06958	0.0096052	35.5542	24.86
Autoimmune Thyroiditis	DN (CD4-CD8-) %leukocyte	rs140247402	T	C	T	C	-0.2405	0.00610573	0.0492	0.169325	17	1332268	0.940721	0.082106	350256	3668	8.81e-06	17	1235562	0.05402	0.00537466	19.81	24.86
Autoimmune Thyroiditis	DN (CD4-CD8-) %leukocyte	rs142716558	G	A	G	A	0.1595	0.0866914	0.1299	0.0993051	14	50841821	0.401628	0.103362	350256	3668	7.57e-06	14	51308539	0.03557	0.00545193	20.0963	24.86
Autoimmune Thyroiditis	DN (CD4-CD8-) %leukocyte	rs17060639	C	G	C	G	0.2042	-0.130395	0.0787	0.0218842	6	100467783	0.544261	0.215038	350256	3668	4.44e-06	6	100915659	0.04442	0.00572836	21.1211	24.86
Autoimmune Thyroiditis	DN (CD4-CD8-) %leukocyte	rs185860761	T	C	T	C	-0.232	0.243491	0.06	0.0634156	2	44986079	0.0575493	0.128213	350256	3668	4.82e-06	2	45213218	0.05067	0.0056829	20.9526	24.86
Autoimmune Thyroiditis	DN (CD4-CD8-) %leukocyte	rs2177640	A	C	A	C	0.1255	0.00808411	0.7655	0.754995	2	9663535	0.909509	0.0711264	350256	3668	7.15e-06	2	9803664	0.02791	0.00548215	20.2084	24.86
Autoimmune Thyroiditis	DN (CD4-CD8-) %leukocyte	rs34025101	G	A	G	A	1.393	-0.567162	0.0014	0.00775127	6	135067356	0.101839	0.346676	350256	3668	7.65e-06	6	135388494	0.3109	0.00544328	20.0643	24.86
Autoimmune Thyroiditis	DN (CD4-CD8-) %leukocyte	rs4711821	A	G	A	G	0.1299	-0.148643	0.7124	0.476316	6	45588554	0.0156722	0.0615126	350256	3668	8.73e-07	6	45556291	0.02637	0.00657211	24.2528	24.86
Autoimmune Thyroiditis	DN (CD4-CD8-) %leukocyte	rs62176864	C	A	C	A	2.323	-0.363026	0.0007	0.0410617	2	155609416	0.0199604	0.156	350256	3668	4.62e-06	2	156465928	0.5063	0.00570647	21.04	24.86
Autoimmune Thyroiditis	DN (CD4-CD8-) %leukocyte	rs7021333	G	T	G	T	-0.1191	0.0893859	0.5448	0.566878	9	96061246	0.150854	0.0622239	350256	3668	5.66e-07	9	98823528	0.02377	0.00679788	25.0916	24.86
Autoimmune Thyroiditis	DN (CD4-CD8-) %leukocyte	rs72784218	A	G	A	G	0.2265	-0.0575287	0.0611	0.0260252	2	19498732	0.767381	0.194483	350256	3668	5.11e-06	2	19698493	0.0496	0.00565303	20.8418	24.86
Autoimmune Thyroiditis	DN (CD4-CD8-) %leukocyte	rs7569868	T	C	T	C	0.2327	0.0351089	0.1915	0.189997	2	86792560	0.653272	0.0781551	350256	3668	2.49e-14	2	87019683	0.0304	0.0157229	58.561	24.86
Autoimmune Thyroiditis	DN (CD4-CD8-) %leukocyte	rs76747637	A	G	A	G	0.681	-0.0377968	0.0063	0.0532185	7	80171338	0.784836	0.138439	350256	3668	4.94e-06	7	79800654	0.1489	0.0056703	20.9059	24.86
Autoimmune Thyroiditis	DN (CD4-CD8-) %leukocyte	rs7869045	A	G	A	G	-0.2505	-0.0178073	0.0455	0.0291709	9	121822216	0.922698	0.183512	350256	3668	8.48e-06	9	124584495	0.05618	0.00539107	19.8708	24.86
Autoimmune Thyroiditis	DN (CD4-CD8-) %leukocyte	rs79251210	A	G	A	G	0.3543	-0.00670829	0.0378	0.0241195	6	100020726	0.973308	0.200486	350256	3668	2.02e-08	6	100468602	0.06302	0.00854338	31.5899	24.86
Autoimmune Thyroiditis	DN (CD4-CD8-) %leukocyte	rs9896155	G	A	G	A	0.1408	-0.111797	0.6738	0.416868	17	35467678	0.0732639	0.0624148	350256	3668	2.39e-08	17	33794697	0.02517	0.00845902	31.2753	24.86
Autoimmune Thyroiditis	HLA DR+ CD4+ AC	rs10787670	C	T	C	T	-0.1963	0.0318444	0.9173	0.893737	10	116427893	0.747844	0.0990541	350256	3579	6.14e-06	10	118187405	0.04335	0.00569665	20.4937	25.5183
Autoimmune Thyroiditis	HLA DR+ CD4+ AC	rs10845930	C	T	C	T	0.1584	-0.311373	0.8639	0.972799	12	14229683	0.0937562	0.185794	350256	3579	6.03e-06	12	14382617	0.03494	0.00570974	20.541	25.5183
Autoimmune Thyroiditis	HLA DR+ CD4+ AC	rs11251832	A	G	A	G	0.1894	0.0343812	0.0884	0.166248	10	3284847	0.682576	0.0840718	350256	3579	6.44e-06	10	3327039	0.04192	0.00567134	20.4021	25.5183
Autoimmune Thyroiditis	HLA DR+ CD4+ AC	rs117110835	A	G	A	G	-0.783	-0.217257	0.0047	0.0469943	15	45653456	0.13762	0.146329	350256	3579	9.29e-06	15	45945654	0.1764	0.00547495	19.6917	25.5183
Autoimmune Thyroiditis	HLA DR+ CD4+ AC	rs12166155	G	C	G	C	0.1146	-0.0133095	0.3564	0.394458	22	44603286	0.833772	0.0634188	350256	3579	4.7e-06	22	44999166	0.025	0.00583694	21.0013	25.5183
Autoimmune Thyroiditis	HLA DR+ CD4+ AC	rs1322067	G	A	G	A	-0.1511	-0.0460709	0.4173	0.484726	9	114898653	0.452347	0.0613046	350256	3579	4.75e-09	9	117660933	0.02575	0.00952916	34.4137	25.5183
Autoimmune Thyroiditis	HLA DR+ CD4+ AC	rs142283210	G	T	G	T	-2.588	0.00872011	0.0004	0.0292948	15	79837108	0.962043	0.183233	350256	3579	5.86e-06	15	80129450	0.5703	0.00572095	20.5816	25.5183
Autoimmune Thyroiditis	HLA DR+ CD4+ AC	rs17198888	G	A	G	A	-0.2281	-0.245691	0.0802	0.223661	6	31298238	0.00102731	0.0748387	350256	3579	1.93e-06	6	31266015	0.04783	0.00631447	22.7304	25.5183
Autoimmune Thyroiditis	HLA DR+ CD4+ AC	rs17824379	G	A	G	A	-0.9842	0.247629	0.0027	0.00674126	3	5769274	0.516536	0.381735	350256	3579	9.64e-06	3	5810961	0.2221	0.00545672	19.6258	25.5183
Autoimmune Thyroiditis	HLA DR+ CD4+ AC	rs2064600	A	G	A	G	-0.3548	-0.0808296	0.0295	0.021105	1	1285124	0.704339	0.213007	350256	3579	1.53e-06	1	1220504	0.07367	0.006439	23.1816	25.5183
Autoimmune Thyroiditis	HLA DR+ CD4+ AC	rs2977197	C	G	C	G	-0.1662	-0.037183	0.8806	0.921399	8	1742309	0.746493	0.115023	350256	3579	7.03e-06	8	1690475	0.03693	0.00562718	20.2423	25.5183
Autoimmune Thyroiditis	HLA DR+ CD4+ AC	rs3087456	A	G	A	G	-0.2926	-0.128578	0.766	0.735032	16	10877045	0.063555	0.0693035	350256	3579	1.4e-25	16	10970902	0.02777	0.0300863	110.957	25.5183
Autoimmune Thyroiditis	HLA DR+ CD4+ AC	rs3134968	G	A	G	A	0.3737	0.231309	0.9761	0.771139	6	32706282	0.0017029	0.0737197	350256	3579	2.23e-06	6	32674059	0.07884	0.0062384	22.4549	25.5183
Autoimmune Thyroiditis	HLA DR+ CD4+ AC	rs55849757	T	C	T	C	-0.1129	0.0312351	0.5545	0.437891	3	75073220	0.61352	0.0618448	350256	3579	3.69e-06	3	75122371	0.02435	0.00597073	21.4856	25.5183
Autoimmune Thyroiditis	HLA DR+ CD4+ AC	rs609755	G	A	G	A	1.274	0.17488	0.998	0.915391	19	56090323	0.117644	0.111763	350256	3579	9.48e-06	19	56601692	0.2872	0.00546798	19.6665	25.5183
Autoimmune Thyroiditis	HLA DR+ CD4+ AC	rs62166973	A	G	A	G	-0.4445	-0.10184	0.0148	0.122163	2	120601814	0.28924	0.0960949	350256	3579	6.76e-06	2	121359390	0.09861	0.00564523	20.3076	25.5183
Autoimmune Thyroiditis	HLA DR+ CD4+ AC	rs62417423	G	A	G	A	-0.1396	0.0753006	0.1949	0.0839209	6	113890810	0.500059	0.111656	350256	3579	5.67e-06	6	114211974	0.03071	0.00574049	20.6523	25.5183
Autoimmune Thyroiditis	HLA DR+ CD4+ AC	rs6767083	A	C	A	C	0.1335	-0.0761057	0.2311	0.206472	3	180121202	0.315881	0.0758814	350256	3579	2.78e-06	3	179838990	0.02844	0.00611894	22.0222	25.5183
Autoimmune Thyroiditis	HLA DR+ CD4+ AC	rs6891593	A	G	A	G	0.3491	0.12053	0.0239	0.0317092	5	155626014	0.480302	0.170766	350256	3579	5.62e-06	5	155005574	0.07676	0.005746	20.6722	25.5183
Autoimmune Thyroiditis	HLA DR+ CD4+ AC	rs7150202	T	A	T	A	0.1473	0.00674246	0.1707	0.157375	14	79869083	0.936689	0.0848837	350256	3579	3.33e-06	14	80335426	0.03164	0.00601934	21.6616	25.5183
Autoimmune Thyroiditis	HLA DR+ CD4+ AC	rs7405251	G	T	G	T	-0.1151	0.0954666	0.6014	0.702392	16	10735415	0.154342	0.0670241	350256	3579	3.35e-06	16	10829272	0.02473	0.00601617	21.6501	25.5183
Autoimmune Thyroiditis	HLA DR+ CD4+ AC	rs78229126	A	C	A	C	0.1603	0.0548362	0.1357	0.10604	10	11671686	0.582228	0.0996779	350256	3579	3.23e-06	10	11713685	0.03437	0.00604108	21.7403	25.5183
Autoimmune Thyroiditis	HLA DR+ CD4+ AC	rs79769908	G	T	G	T	-0.1766	0.336792	0.1023	0.0453743	7	71195209	0.0200965	0.144885	350256	3579	9.98e-06	7	70660195	0.03991	0.0054411	19.5693	25.5183
Autoimmune Thyroiditis	HLA DR+ CD4+ AC	rs9613063	T	C	T	C	-0.1553	-0.1162	0.1913	0.146646	22	25986038	0.179966	0.0866606	350256	3579	2.5e-07	22	26382004	0.03005	0.00740736	26.6938	25.5183
Autoimmune Thyroiditis	CD8dim NKT %T cell	rs112895628	C	G	C	G	-0.1334	0.180531	0.2199	0.255819	17	81382292	0.00714842	0.0671156	350256	3668	7.33e-06	17	79356092	0.02972	0.00546268	20.1362	33.2816
Autoimmune Thyroiditis	CD8dim NKT %T cell	rs113413210	C	T	C	T	0.2544	0.036183	0.0543	0.0327956	15	78690184	0.834518	0.173198	350256	3668	6.1e-06	15	78982526	0.05618	0.0055593	20.4943	33.2816
Autoimmune Thyroiditis	CD8dim NKT %T cell	rs11544989	G	A	G	A	0.1399	0.0676985	0.6125	0.561494	8	143983700	0.275178	0.0620395	350256	3668	3.56e-08	8	145057868	0.02533	0.00824782	30.4879	33.2816
Autoimmune Thyroiditis	CD8dim NKT %T cell	rs115536607	T	C	T	C	0.3978	-0.00974183	0.0545	0.0262944	6	100969533	0.960166	0.195052	350256	3668	3.73e-13	6	101417409	0.05455	0.0142909	53.15	33.2816
Autoimmune Thyroiditis	CD8dim NKT %T cell	rs117147408	G	A	G	A	0.7354	-0.0788894	0.0275	0.0397028	6	101532163	0.620577	0.159362	350256	3668	6.79e-22	6	101980039	0.07599	0.0248975	93.6047	33.2816
Autoimmune Thyroiditis	CD8dim NKT %T cell	rs12871857	T	C	T	C	-0.2409	0.158542	0.06	0.165562	13	25953021	0.0630841	0.0853019	350256	3668	3.76e-06	13	26527159	0.05202	0.00581262	21.4336	33.2816
Autoimmune Thyroiditis	CD8dim NKT %T cell	rs139090356	G	A	G	A	0.8992	-0.325573	0.0038	0.0312632	2	7311226	0.0731206	0.181674	350256	3668	5.42e-06	2	7451357	0.1974	0.00562521	20.7387	33.2816
Autoimmune Thyroiditis	CD8dim NKT %T cell	rs142704274	A	G	A	G	-0.4672	0.315125	0.02	0.0430302	17	41742786	0.0417628	0.154786	350256	3668	2.1e-07	17	39899038	0.08984	0.00731891	27.029	33.2816
Autoimmune Thyroiditis	CD8dim NKT %T cell	rs4500996	T	C	T	C	0.1496	-0.0766702	0.1872	0.148666	2	98226983	0.374911	0.0864073	350256	3668	2.58e-06	2	98843446	0.03177	0.00600872	22.1611	33.2816
Autoimmune Thyroiditis	CD8dim NKT %T cell	rs5998010	T	C	T	C	0.2127	0.110559	0.0819	0.0347168	22	31493094	0.51357	0.169234	350256	3668	7.27e-06	22	31889080	0.04735	0.00547121	20.1678	33.2816
Autoimmune Thyroiditis	CD8dim NKT %T cell	rs61925057	T	C	T	C	-0.435	0.065793	0.0176	0.116318	12	60682816	0.487717	0.0948102	350256	3668	3.25e-06	12	61076597	0.09332	0.00588891	21.7166	33.2816
Autoimmune Thyroiditis	CD8dim NKT %T cell	rs6970303	C	T	C	T	0.1169	0.111246	0.3461	0.224889	7	28874342	0.130129	0.0734979	350256	3668	8.71e-06	7	28913959	0.02625	0.00537773	19.8214	33.2816
Autoimmune Thyroiditis	CD8dim NKT %T cell	rs7152367	A	G	A	G	0.4594	0.067074	0.0166	0.0521331	14	65825289	0.629886	0.13919	350256	3668	1.28e-06	14	66292007	0.0947	0.00637493	23.5204	33.2816
Autoimmune Thyroiditis	CD8dim NKT %T cell	rs73062743	T	C	T	C	-0.1823	-0.0233787	0.1122	0.0721168	12	10359324	0.843318	0.118283	350256	3668	3e-06	12	10511923	0.03896	0.00593364	21.8826	33.2816
Autoimmune Thyroiditis	CD8dim NKT %T cell	rs7323005	G	A	G	A	-0.1579	0.0123667	0.1581	0.107519	13	40099194	0.900997	0.0994097	350256	3668	2.63e-06	13	40673331	0.03357	0.00599543	22.1118	33.2816
Autoimmune Thyroiditis	CD8dim NKT %T cell	rs7589893	T	C	T	C	-0.1138	-0.00694246	0.5634	0.556069	2	99315792	0.910473	0.0617428	350256	3668	8.84e-06	2	99932255	0.02558	0.00536682	19.7809	33.2816
Autoimmune Thyroiditis	CD8dim NKT %T cell	rs77738700	A	G	A	G	-0.3265	0.0997392	0.1067	0.0120465	11	112880684	0.726834	0.285508	350256	3668	2.06e-16	11	112751407	0.03954	0.0182501	68.1485	33.2816
Autoimmune Thyroiditis	CD8dim NKT %T cell	rs79251210	A	G	A	G	0.5985	-0.00670829	0.0378	0.0241195	6	100020726	0.973308	0.200486	350256	3668	5.81e-20	6	100468602	0.06505	0.0225577	84.6052	33.2816
Autoimmune Thyroiditis	CD8dim NKT %T cell	rs9912354	T	C	T	C	0.1146	-0.00518883	0.527	0.354415	17	35478711	0.935375	0.0639935	350256	3668	3.89e-06	17	33805730	0.02479	0.00579247	21.3589	33.2816
Autoimmune Thyroiditis	CD8dim NKT %lymphocyte	rs10892953	G	A	G	A	-0.1467	-0.116288	0.1734	0.149154	11	99230136	0.173124	0.0853658	350256	3668	7.87e-06	11	99100867	0.03278	0.0054306	20.0173	29.774
Autoimmune Thyroiditis	CD8dim NKT %lymphocyte	rs112895628	C	G	C	G	-0.1324	0.180531	0.2199	0.255819	17	81382292	0.00714842	0.0671156	350256	3668	7.9e-06	17	79356092	0.02959	0.00542866	20.0101	29.774
Autoimmune Thyroiditis	CD8dim NKT %lymphocyte	rs113413210	C	T	C	T	0.2515	0.036183	0.0543	0.0327956	15	78690184	0.834518	0.173198	350256	3668	7.1e-06	15	78982526	0.05593	0.00548239	20.2092	29.774
Autoimmune Thyroiditis	CD8dim NKT %lymphocyte	rs11544989	G	A	G	A	0.1407	0.0676985	0.6125	0.561494	8	143983700	0.275178	0.0620395	350256	3668	2.55e-08	8	145057868	0.02521	0.00842055	31.1319	29.774
Autoimmune Thyroiditis	CD8dim NKT %lymphocyte	rs115536607	T	C	T	C	0.3865	-0.00974183	0.0545	0.0262944	6	100969533	0.960166	0.195052	350256	3668	1.35e-12	6	101417409	0.05433	0.0136094	50.5805	29.774
Autoimmune Thyroiditis	CD8dim NKT %lymphocyte	rs11676464	A	G	A	G	-0.1753	0.151589	0.1086	0.0886877	2	85791139	0.169455	0.11033	350256	3668	8.64e-06	2	86018262	0.03934	0.0053842	19.8453	29.774
Autoimmune Thyroiditis	CD8dim NKT %lymphocyte	rs117147408	G	A	G	A	0.7078	-0.0788894	0.0275	0.0397028	6	101532163	0.620577	0.159362	350256	3668	1.51e-20	6	101980039	0.07572	0.0232673	87.3299	29.774
Autoimmune Thyroiditis	CD8dim NKT %lymphocyte	rs12871857	T	C	T	C	-0.241	0.158542	0.06	0.165562	13	25953021	0.0630841	0.0853019	350256	3668	3.38e-06	13	26527159	0.05179	0.0058689	21.6424	29.774
Autoimmune Thyroiditis	CD8dim NKT %lymphocyte	rs139090356	G	A	G	A	0.892	-0.325573	0.0038	0.0312632	2	7311226	0.0731206	0.181674	350256	3668	5.86e-06	2	7451357	0.1966	0.00558088	20.5743	29.774
Autoimmune Thyroiditis	CD8dim NKT %lymphocyte	rs17304450	A	G	A	G	0.5445	0.0632775	0.0102	0.0287455	19	6095420	0.733571	0.185902	350256	3668	7.13e-06	19	6095431	0.1211	0.0054814	20.2055	29.774
Autoimmune Thyroiditis	CD8dim NKT %lymphocyte	rs191392302	G	T	G	T	-0.4652	0.284666	0.0169	0.0368106	17	41797709	0.0911024	0.16848	350256	3668	4.56e-06	17	39953961	0.1013	0.00571665	21.0777	29.774
Autoimmune Thyroiditis	CD8dim NKT %lymphocyte	rs35237642	C	T	C	T	0.4474	-0.0600762	0.017	0.0135043	14	102138971	0.821206	0.265831	350256	3668	3.47e-06	14	102605308	0.09626	0.00585492	21.5905	29.774
Autoimmune Thyroiditis	CD8dim NKT %lymphocyte	rs4500996	T	C	T	C	0.1486	-0.0766702	0.1872	0.148666	2	98226983	0.374911	0.0864073	350256	3668	2.74e-06	2	98843446	0.03163	0.00598142	22.0598	29.774
Autoimmune Thyroiditis	CD8dim NKT %lymphocyte	rs5998010	T	C	T	C	0.209	0.110559	0.0819	0.0347168	22	31493094	0.51357	0.169234	350256	3668	9.53e-06	22	31889080	0.04714	0.00533044	19.6461	29.774
Autoimmune Thyroiditis	CD8dim NKT %lymphocyte	rs61925057	T	C	T	C	-0.4301	0.065793	0.0176	0.116318	12	60682816	0.487717	0.0948102	350256	3668	3.79e-06	12	61076597	0.09291	0.00580838	21.4179	29.774
Autoimmune Thyroiditis	CD8dim NKT %lymphocyte	rs62287820	G	A	G	A	0.416	-0.0691655	0.0194	0.0549968	3	155946640	0.607884	0.134801	350256	3668	8.93e-06	3	155664429	0.09352	0.00536552	19.7761	29.774
Autoimmune Thyroiditis	CD8dim NKT %lymphocyte	rs6970303	C	T	C	T	0.1164	0.111246	0.3461	0.224889	7	28874342	0.130129	0.0734979	350256	3668	8.71e-06	7	28913959	0.02613	0.0053809	19.8331	29.774
Autoimmune Thyroiditis	CD8dim NKT %lymphocyte	rs7152367	A	G	A	G	0.4611	0.067074	0.0166	0.0521331	14	65825289	0.629886	0.13919	350256	3668	1.05e-06	14	66292007	0.09428	0.00647886	23.9064	29.774
Autoimmune Thyroiditis	CD8dim NKT %lymphocyte	rs7208329	T	C	T	C	-0.3543	0.139842	0.0316	0.017358	17	34801782	0.549903	0.233886	350256	3668	4.2e-07	17	33128801	0.0699	0.00695548	25.6774	29.774
Autoimmune Thyroiditis	CD8dim NKT %lymphocyte	rs73062743	T	C	T	C	-0.1853	-0.0233787	0.1122	0.0721168	12	10359324	0.843318	0.118283	350256	3668	1.85e-06	12	10511923	0.03878	0.00618602	22.8191	29.774
Autoimmune Thyroiditis	CD8dim NKT %lymphocyte	rs73223508	T	A	T	A	-0.16	0.115117	0.1382	0.0670679	3	137520914	0.352597	0.123839	350256	3668	7.6e-06	3	137239756	0.03569	0.00544935	20.0868	29.774
Autoimmune Thyroiditis	CD8dim NKT %lymphocyte	rs7323005	G	A	G	A	-0.157	0.0123667	0.1581	0.107519	13	40099194	0.900997	0.0994097	350256	3668	2.71e-06	13	40673331	0.03342	0.0059807	22.0572	29.774
Autoimmune Thyroiditis	CD8dim NKT %lymphocyte	rs7589893	T	C	T	C	-0.1159	-0.00694246	0.5634	0.556069	2	99315792	0.910473	0.0617428	350256	3668	5.5e-06	2	99932255	0.02547	0.00561352	20.6953	29.774
Autoimmune Thyroiditis	CD8dim NKT %lymphocyte	rs77738700	A	G	A	G	-0.3205	0.0997392	0.1067	0.0120465	11	112880684	0.726834	0.285508	350256	3668	5.38e-16	11	112751407	0.03937	0.0177468	66.2351	29.774
Autoimmune Thyroiditis	CD8dim NKT %lymphocyte	rs79251210	A	G	A	G	0.5857	-0.00670829	0.0378	0.0241195	6	100020726	0.973308	0.200486	350256	3668	2.47e-19	6	100468602	0.06479	0.0217939	81.6766	29.774
Autoimmune Thyroiditis	CD8dim NKT %lymphocyte	rs9916257	T	G	T	G	0.1437	0.000278916	0.5684	0.383882	17	35470352	0.996457	0.0628136	350256	3668	5.79e-09	17	33797371	0.02463	0.00919483	34.0211	29.774
Autoimmune Thyroiditis	CD39+ CD4+ %CD4+	rs10184974	T	C	T	C	-0.1215	-0.0519881	0.2904	0.270147	2	5419995	0.450208	0.0688522	350256	3440	4.32e-06	2	5560128	0.0264	0.00611956	21.1686	45.1673
Autoimmune Thyroiditis	CD39+ CD4+ %CD4+	rs10762791	G	T	G	T	-0.1212	-0.00399649	0.5113	0.402253	10	78549045	0.949065	0.0625609	350256	3440	9.26e-07	10	80308802	0.02466	0.00697303	24.1416	45.1673
Autoimmune Thyroiditis	CD39+ CD4+ %CD4+	rs10882701	C	A	C	A	-0.3997	0.0581304	0.5141	0.576658	10	95981314	0.353746	0.0626845	350256	3440	4.54e-61	10	97741071	0.02377	0.0759531	282.59	45.1673
Autoimmune Thyroiditis	CD39+ CD4+ %CD4+	rs114844216	C	T	C	T	0.6597	-0.212105	0.0464	0.00325246	10	96399195	0.684198	0.521476	350256	3440	2.62e-30	10	98158952	0.05711	0.0373407	133.357	45.1673
Autoimmune Thyroiditis	CD39+ CD4+ %CD4+	rs11658050	T	C	T	C	0.1408	-0.151474	0.2094	0.182193	17	77224205	0.0597063	0.0804448	350256	3440	1.5e-06	17	75220287	0.02921	0.00670904	23.2215	45.1673
Autoimmune Thyroiditis	CD39+ CD4+ %CD4+	rs117667220	A	G	A	G	0.2216	0.0904769	0.0658	0.00556204	2	60428676	0.817707	0.392532	350256	3440	8.67e-06	2	60655811	0.04974	0.00573682	19.837	45.1673
Autoimmune Thyroiditis	CD39+ CD4+ %CD4+	rs11784945	G	C	G	C	0.1733	-0.0796844	0.1032	0.161391	8	134696004	0.340979	0.0836816	350256	3440	9e-06	8	135708247	0.03898	0.00571303	19.7543	45.1673
Autoimmune Thyroiditis	CD39+ CD4+ %CD4+	rs12587599	T	C	T	C	-0.1824	0.114974	0.1042	0.120533	14	104108793	0.225577	0.0948759	350256	3440	3.17e-06	14	104575130	0.03908	0.00629275	21.7715	45.1673
Autoimmune Thyroiditis	CD39+ CD4+ %CD4+	rs12648210	G	A	G	A	-0.4495	0.0467194	0.0145	0.0810553	4	88345308	0.676884	0.112113	350256	3440	7.56e-06	4	89266460	0.1002	0.00581611	20.1127	45.1673
Autoimmune Thyroiditis	CD39+ CD4+ %CD4+	rs12778797	C	T	C	T	0.2506	0.0484524	0.3836	0.346605	10	95238931	0.450041	0.0641459	350256	3440	1.46e-22	10	96998688	0.02546	0.0273921	96.8262	45.1673
Autoimmune Thyroiditis	CD39+ CD4+ %CD4+	rs139405606	C	T	C	T	-0.7852	0.63545	0.0045	0.00531976	7	53728780	0.138579	0.429038	350256	3440	7.01e-06	7	53796473	0.1745	0.00585144	20.2356	45.1673
Autoimmune Thyroiditis	CD39+ CD4+ %CD4+	rs1410600	T	C	T	C	-0.2459	-0.0423982	0.4068	0.527429	10	95310937	0.490131	0.0614376	350256	3440	2.18e-22	10	97070694	0.02509	0.0271642	95.9982	45.1673
Autoimmune Thyroiditis	CD39+ CD4+ %CD4+	rs142629161	C	A	C	A	-2.79	0.220326	0.0003	0.0300458	21	27961506	0.23178	0.184252	350256	3440	2.01e-06	21	29333825	0.586	0.0065464	22.6548	45.1673
Autoimmune Thyroiditis	CD39+ CD4+ %CD4+	rs144769320	T	C	T	C	-0.2881	-0.156794	0.0417	0.00186621	10	97767467	0.818109	0.681778	350256	3440	4.52e-06	10	99527224	0.06272	0.00609622	21.0873	45.1673
Autoimmune Thyroiditis	CD39+ CD4+ %CD4+	rs145557266	G	A	G	A	0.7452	0.281087	0.0211	0.013542	10	94090298	0.291171	0.266293	350256	3440	8.4e-18	10	95850055	0.08624	0.0212444	74.6235	45.1673
Autoimmune Thyroiditis	CD39+ CD4+ %CD4+	rs147888698	T	A	T	A	-0.4543	0.589601	0.0174	0.0113402	10	94816557	0.0392989	0.286069	350256	3440	1.38e-06	10	96576314	0.09394	0.00675279	23.3739	45.1673
Autoimmune Thyroiditis	CD39+ CD4+ %CD4+	rs184287492	A	G	A	G	-0.465	0.768972	0.0138	0.00141825	15	81158816	0.339859	0.805676	350256	3440	7.14e-06	15	81451157	0.1034	0.00584468	20.2121	45.1673
Autoimmune Thyroiditis	CD39+ CD4+ %CD4+	rs2008368	C	T	C	T	0.1695	-0.0759379	0.1487	0.128488	17	32020378	0.406752	0.0915331	350256	3440	5.63e-07	17	30347397	0.03382	0.00724893	25.1038	45.1673
Autoimmune Thyroiditis	CD39+ CD4+ %CD4+	rs2907958	A	G	A	G	-0.1147	0.0722866	0.6099	0.467707	7	156946441	0.239366	0.0614383	350256	3440	4.11e-06	7	156739135	0.02485	0.00615509	21.2922	45.1673
Autoimmune Thyroiditis	CD39+ CD4+ %CD4+	rs34664008	C	A	C	A	-0.1726	0.0350891	0.1426	0.113188	8	112163200	0.716053	0.0964679	350256	3440	7.85e-07	8	113175429	0.03487	0.00707191	24.4864	45.1673
Autoimmune Thyroiditis	CD39+ CD4+ %CD4+	rs61873892	T	C	T	C	-0.3492	0.0570796	0.0294	0.0392477	10	98358281	0.723951	0.161615	350256	3440	2.5e-06	10	100118038	0.07405	0.00642305	22.2252	45.1673
Autoimmune Thyroiditis	CD39+ CD4+ %CD4+	rs61886297	A	G	A	G	0.4649	-0.409665	0.0212	0.076126	10	94070464	0.00131959	0.127555	350256	3440	6.83e-08	10	95830221	0.08597	0.00842928	29.2262	45.1673
Autoimmune Thyroiditis	CD39+ CD4+ %CD4+	rs74346764	A	G	A	G	-0.6221	-0.127126	0.0102	0.0481654	3	145512282	0.377991	0.144198	350256	3440	3.73e-07	3	145230069	0.1222	0.00747756	25.9015	45.1673
Autoimmune Thyroiditis	CD39+ CD4+ %CD4+	rs74773804	A	G	A	G	-0.3868	-0.0772029	0.0201	0.0408894	11	108731812	0.617874	0.154757	350256	3440	6.72e-06	11	108602539	0.08578	0.00587602	20.3211	45.1673
Autoimmune Thyroiditis	CD39+ CD4+ %CD4+	rs78390127	C	T	C	T	0.4688	-0.157372	0.0121	0.0197905	2	77274230	0.482704	0.224189	350256	3440	9.41e-06	2	77501356	0.1057	0.00568578	19.6595	45.1673
Autoimmune Thyroiditis	CD28- CD8dim AC	rs10107063	C	T	C	T	-0.6397	-0.530856	0.0091	0.00388111	8	122549996	0.281259	0.492677	350256	3408	2.94e-06	8	123562235	0.1366	0.0063939	21.9178	22.895
Autoimmune Thyroiditis	CD28- CD8dim AC	rs10772894	G	A	G	A	-0.2226	0.0306658	0.0753	0.11354	12	16110353	0.753317	0.0975781	350256	3408	3.53e-06	12	16263287	0.04792	0.00629182	21.5656	22.895
Autoimmune Thyroiditis	CD28- CD8dim AC	rs111273508	A	G	A	G	0.5414	0.387319	0.0117	0.0422325	6	25330511	0.00441428	0.136048	350256	3408	4.62e-06	6	25330739	0.118	0.00613901	21.0386	22.895
Autoimmune Thyroiditis	CD28- CD8dim AC	rs111748563	G	A	G	A	0.2783	0.0409477	0.0503	0.0411133	19	17790724	0.794592	0.157278	350256	3408	1.99e-06	19	17901533	0.05843	0.00661262	22.6725	22.895
Autoimmune Thyroiditis	CD28- CD8dim AC	rs115125396	C	T	C	T	0.2114	-0.116025	0.0855	0.0396659	2	146549051	0.455113	0.155339	350256	3408	5e-06	2	147306619	0.04624	0.00609564	20.8891	22.895
Autoimmune Thyroiditis	CD28- CD8dim AC	rs115695595	T	A	T	A	-0.243	-0.146927	0.0625	0.0422986	6	45332360	0.328421	0.15034	350256	3408	5.36e-06	6	45300097	0.05333	0.00605525	20.7498	22.895
Autoimmune Thyroiditis	CD28- CD8dim AC	rs12185529	A	G	A	G	0.3958	-0.0159593	0.0235	0.0682522	19	3059756	0.89644	0.122613	350256	3408	2.43e-06	19	3059754	0.08382	0.00650017	22.2844	22.895
Autoimmune Thyroiditis	CD28- CD8dim AC	rs12204116	C	T	C	T	-0.1732	-0.0825198	0.1389	0.241972	6	90760050	0.247154	0.0713043	350256	3408	3.82e-06	6	91469768	0.03742	0.00624694	21.4108	22.895
Autoimmune Thyroiditis	CD28- CD8dim AC	rs12986962	G	A	G	A	-0.1568	-0.00872991	0.2826	0.387367	2	111050981	0.890148	0.0632065	350256	3408	3.59e-08	2	111808558	0.0284	0.0088652	30.465	22.895
Autoimmune Thyroiditis	CD28- CD8dim AC	rs13207893	C	T	C	T	-0.1446	-0.246791	0.2961	0.0694898	6	32619145	0.0404613	0.120444	350256	3408	4.28e-06	6	32586922	0.0314	0.0061842	21.1945	22.895
Autoimmune Thyroiditis	CD28- CD8dim AC	rs139090356	G	A	G	A	0.9354	-0.325573	0.004	0.0312632	2	7311226	0.0731206	0.181674	350256	3408	4.03e-06	2	7451357	0.2026	0.00621596	21.304	22.895
Autoimmune Thyroiditis	CD28- CD8dim AC	rs139249541	G	A	G	A	0.4038	0.111023	0.0314	0.0153101	6	101846886	0.665203	0.256558	350256	3408	8.62e-08	6	102294761	0.07526	0.00837629	28.7706	22.895
Autoimmune Thyroiditis	CD28- CD8dim AC	rs142837365	G	A	G	A	-0.8597	-0.138639	0.0044	0.0166496	22	40875931	0.561912	0.239031	350256	3408	6.14e-06	22	41271935	0.1898	0.00598405	20.5044	22.895
Autoimmune Thyroiditis	CD28- CD8dim AC	rs35947132	A	G	A	G	0.2001	-0.131024	0.0942	0.0340351	10	70600631	0.438766	0.169221	350256	3408	5.06e-06	10	72360387	0.04379	0.00608964	20.8684	22.895
Autoimmune Thyroiditis	CD28- CD8dim AC	rs483239	T	C	T	C	-0.128	-0.057856	0.2931	0.144527	10	95229346	0.506327	0.0870582	350256	3408	8.57e-06	10	96989103	0.02872	0.00579466	19.8516	22.895
Autoimmune Thyroiditis	CD28- CD8dim AC	rs535307	G	A	G	A	-0.1242	-0.0159146	0.636	0.76698	7	105704952	0.826506	0.0726079	350256	3408	2.73e-06	7	105345398	0.02643	0.0064379	22.0696	22.895
Autoimmune Thyroiditis	CD28- CD8dim AC	rs58745116	A	G	A	G	0.1662	-0.0161137	0.5219	0.308818	17	35476573	0.808495	0.0664844	350256	3408	1.05e-10	17	33803592	0.02565	0.0121694	41.9597	22.895
Autoimmune Thyroiditis	CD28- CD8dim AC	rs626030	G	T	G	T	0.3043	-0.00351498	0.9607	0.88534	7	51879393	0.971107	0.0970449	350256	3408	4.82e-06	7	51947089	0.06645	0.00611576	20.9584	22.895
Autoimmune Thyroiditis	CD28- CD8dim AC	rs7152367	A	G	A	G	0.4723	0.067074	0.0161	0.0521331	14	65825289	0.629886	0.13919	350256	3408	2.35e-06	14	66292007	0.09988	0.00651837	22.3472	22.895
Autoimmune Thyroiditis	CD28- CD8dim AC	rs7448311	C	T	C	T	-0.1263	0.156157	0.3703	0.194494	5	96307544	0.0436526	0.0774044	350256	3408	2.22e-06	5	95643248	0.02665	0.00654727	22.4469	22.895
Autoimmune Thyroiditis	CD28- CD8dim AC	rs75436543	T	C	T	C	-1.111	-0.380078	0.0025	0.0225729	1	239614443	0.064619	0.205682	350256	3408	7.46e-06	1	239777743	0.2476	0.00587312	20.122	22.895
Autoimmune Thyroiditis	CD28- CD8dim AC	rs76396396	A	T	A	T	0.5035	-0.0342891	0.0135	0.0203153	7	17175115	0.874772	0.217571	350256	3408	6.41e-06	7	17214739	0.1114	0.00595845	20.4161	22.895
Autoimmune Thyroiditis	CD28- CD8dim AC	rs79122093	G	A	G	A	0.3929	0.218584	0.029	0.0375418	6	101145281	0.180525	0.163227	350256	3408	3.87e-07	6	101593157	0.07727	0.0075294	25.8397	22.895
Autoimmune Thyroiditis	CD28- CD8dim AC	rs7937886	T	G	T	G	-0.1279	0.0513717	0.3787	0.34553	11	82192702	0.42399	0.0642534	350256	3408	1.58e-06	11	81903744	0.02659	0.00674321	23.1233	22.895
Autoimmune Thyroiditis	CD28- CD8dim AC	rs79597088	A	G	A	G	0.5682	0.227685	0.0103	0.0451308	3	74295452	0.129395	0.150139	350256	3408	8.96e-06	3	74344603	0.1277	0.00577571	19.7864	22.895
Autoimmune Thyroiditis	CD28- CD8dim AC	rs7990259	G	A	G	A	0.1712	-0.0761994	0.8499	0.722125	13	85379950	0.263892	0.0682033	350256	3408	2.12e-06	13	85954085	0.03605	0.00657405	22.5394	22.895
Autoimmune Thyroiditis	CD28- CD8dim AC	rs80109323	T	C	T	C	1.692	0.22145	0.0013	0.0317862	10	131429596	0.207315	0.175617	350256	3408	1.14e-06	10	133227859	0.347	0.00692824	23.7622	22.895
Autoimmune Thyroiditis	CD28- CD8dim AC	rs9836603	T	C	T	C	-0.1164	-0.024247	0.3804	0.288634	3	191894183	0.721264	0.0679624	350256	3408	7.19e-06	3	191611972	0.02589	0.00589622	20.2017	22.895
Autoimmune Thyroiditis	CD19 on sw mem	rs112126052	A	T	A	T	0.4375	-0.143619	0.0175	0.020978	6	32205980	0.493046	0.209518	350256	3657	7.5e-06	6	32173757	0.09754	0.0054712	20.1073	22.8761
Autoimmune Thyroiditis	CD19 on sw mem	rs112417310	A	G	A	G	0.4952	0.44174	0.0201	0.00404519	1	206682138	0.332281	0.455622	350256	3657	3.38e-08	1	206855483	0.0895	0.00830175	30.5969	22.8761
Autoimmune Thyroiditis	CD19 on sw mem	rs113612962	C	G	C	G	-0.3426	-0.200985	0.0402	0.0207999	22	42771440	0.350795	0.215407	350256	3657	5.13e-08	22	43167446	0.06276	0.00808275	29.7832	22.8761
Autoimmune Thyroiditis	CD19 on sw mem	rs113812519	G	A	G	A	0.4305	-0.264333	0.0185	0.0260585	1	207102991	0.173797	0.194347	350256	3657	3.16e-06	1	207276336	0.09223	0.00592239	21.7753	22.8761
Autoimmune Thyroiditis	CD19 on sw mem	rs116364947	T	A	T	A	0.5306	-0.215184	0.0134	0.00267678	6	36841435	0.712768	0.584512	350256	3657	4.8e-07	6	36809211	0.1052	0.00690824	25.4253	22.8761
Autoimmune Thyroiditis	CD19 on sw mem	rs12554848	C	T	C	T	-0.1137	0.101953	0.4634	0.189939	9	36981825	0.190882	0.0779471	350256	3657	5.87e-06	9	36981822	0.02506	0.00559752	20.5741	22.8761
Autoimmune Thyroiditis	CD19 on sw mem	rs13382005	G	A	G	A	0.1843	-0.215654	0.1065	0.0322715	18	60636799	0.203159	0.169459	350256	3657	3.51e-06	18	58304032	0.03966	0.00587034	21.5828	22.8761
Autoimmune Thyroiditis	CD19 on sw mem	rs137949497	G	T	G	T	0.5022	-0.0667407	0.0146	0.0704373	21	30764442	0.583256	0.121648	350256	3657	7.71e-07	21	32136760	0.1014	0.00666268	24.5155	22.8761
Autoimmune Thyroiditis	CD19 on sw mem	rs141619127	T	C	T	C	-0.7701	-0.123236	0.0049	0.0537622	1	204258418	0.368247	0.136965	350256	3657	5.75e-06	1	204227546	0.1695	0.00561287	20.6309	22.8761
Autoimmune Thyroiditis	CD19 on sw mem	rs145924813	T	C	T	C	0.3277	-0.00123297	0.0327	0.0542667	1	28290530	0.99272	0.135137	350256	3657	4.15e-06	1	28617041	0.07109	0.0057769	21.2372	22.8761
Autoimmune Thyroiditis	CD19 on sw mem	rs17242358	A	G	A	G	0.1452	0.00500532	0.181	0.120477	8	128952627	0.957544	0.0940209	350256	3657	6.12e-06	8	129964873	0.03205	0.00558112	20.5135	22.8761
Autoimmune Thyroiditis	CD19 on sw mem	rs17706571	T	C	T	C	0.439	-0.3588	0.0164	0.0124709	12	29118459	0.189635	0.273547	350256	3657	8.94e-06	12	29271392	0.0987	0.00538055	19.7723	22.8761
Autoimmune Thyroiditis	CD19 on sw mem	rs2281460	A	G	A	G	0.1375	0.0420416	0.2302	0.246353	6	42162562	0.56703	0.073444	350256	3657	3.3e-06	6	42130300	0.02951	0.00590162	21.6985	22.8761
Autoimmune Thyroiditis	CD19 on sw mem	rs281142	A	G	A	G	0.2326	0.00121815	0.0599	0.171555	5	71674018	0.988256	0.082758	350256	3657	7.55e-06	5	70969845	0.05187	0.00546865	20.0978	22.8761
Autoimmune Thyroiditis	CD19 on sw mem	rs4343243	A	G	A	G	0.1192	-0.0593993	0.3644	0.435576	15	76712259	0.334331	0.0615265	350256	3657	4.95e-06	15	77004600	0.02606	0.00568854	20.9106	22.8761
Autoimmune Thyroiditis	CD19 on sw mem	rs56044553	T	C	T	C	0.1202	-0.00219191	0.4832	0.363483	5	174545291	0.972483	0.0635445	350256	3657	1.37e-06	5	173972294	0.02484	0.00636222	23.4028	22.8761
Autoimmune Thyroiditis	CD19 on sw mem	rs5762000	T	C	T	C	0.1428	-0.0808023	0.1854	0.240768	22	27134972	0.2659	0.0726278	350256	3657	5.47e-06	22	27530934	0.03136	0.00563798	20.7237	22.8761
Autoimmune Thyroiditis	CD19 on sw mem	rs62059362	T	C	T	C	0.1488	-0.112078	0.1683	0.243085	16	36037508	0.133614	0.0747188	350256	3657	8.92e-06	16	35271879	0.03345	0.00538202	19.7777	22.8761
Autoimmune Thyroiditis	CD19 on sw mem	rs62124467	T	C	T	C	0.1384	-0.0862209	0.2401	0.243005	19	7079441	0.231918	0.0721254	350256	3657	2.36e-06	19	7079452	0.02927	0.00607652	22.3455	22.8761
Autoimmune Thyroiditis	CD19 on sw mem	rs7189927	C	T	C	T	0.167	-0.0669262	0.5982	0.615275	16	28902466	0.287625	0.0629394	350256	3657	2.98e-11	16	28913787	0.02504	0.0120168	44.4556	22.8761
Autoimmune Thyroiditis	CD19 on sw mem	rs73275737	G	C	G	C	-0.4528	0.0185652	0.0135	0.00177568	5	149247274	0.97941	0.719355	350256	3657	8.56e-06	5	148626837	0.1016	0.00540192	19.8512	22.8761
Autoimmune Thyroiditis	CD19 on sw mem	rs7665261	T	C	T	C	-0.7255	-0.993843	0.006	0.000241202	4	26462421	0.673201	2.35643	350256	3657	4.93e-06	4	26464043	0.1586	0.00568939	20.9137	22.8761
Autoimmune Thyroiditis	CD19 on sw mem	rs77162145	C	T	C	T	0.3247	-0.362515	0.0302	0.0390777	16	48851137	0.0219442	0.158212	350256	3657	4.57e-06	16	48885048	0.07074	0.00572815	21.057	22.8761
Autoimmune Thyroiditis	CD19 on sw mem	rs78614237	C	G	C	G	0.2298	-0.0329387	0.0618	0.0184662	20	48843318	0.88262	0.223088	350256	3657	6.96e-06	20	47459855	0.05104	0.00551256	20.2601	22.8761
Autoimmune Thyroiditis	CD19 on sw mem	rs80268044	A	G	A	G	0.1481	0.0751363	0.1765	0.0977811	2	43583809	0.470023	0.104003	350256	3657	9.94e-06	2	43810948	0.03347	0.00532543	19.5687	22.8761
Autoimmune Thyroiditis	CD19 on sw mem	rs9368123	A	G	A	G	-0.2466	0.0762712	0.0645	0.1308	6	19798451	0.39898	0.0904281	350256	3657	8.57e-07	6	19798682	0.05001	0.00660495	24.3016	22.8761
Autoimmune Thyroiditis	CD19 on sw mem	rs9460382	G	A	G	A	-0.2536	0.242429	0.0509	0.0756743	6	19564230	0.0395667	0.117784	350256	3657	3.16e-06	6	19564461	0.05433	0.00592263	21.7762	22.8761
Autoimmune Thyroiditis	CD20 on IgD- CD27-	rs10171238	T	C	T	C	0.1346	0.100903	0.7912	0.744797	2	148811160	0.154229	0.0708214	350256	3657	7.88e-06	2	149568729	0.03008	0.0054455	20.0123	26.2473
Autoimmune Thyroiditis	CD20 on IgD- CD27-	rs10901783	C	T	C	T	0.1297	0.227782	0.2361	0.154636	10	124605932	0.00375708	0.0786032	350256	3657	8.54e-06	10	126294501	0.02911	0.00539908	19.8407	26.2473
Autoimmune Thyroiditis	CD20 on IgD- CD27-	rs11051833	T	C	T	C	-0.3556	-0.162861	0.0286	0.107935	12	32177308	0.101727	0.0995153	350256	3657	1.52e-06	12	32330242	0.07383	0.00630357	23.1857	26.2473
Autoimmune Thyroiditis	CD20 on IgD- CD27-	rs116144119	A	G	A	G	0.265	0.00315242	0.0533	0.0197503	1	165843276	0.988361	0.216102	350256	3657	3e-06	1	165812513	0.05664	0.00595016	21.878	26.2473
Autoimmune Thyroiditis	CD20 on IgD- CD27-	rs13381717	T	A	T	A	-0.2344	-0.0777289	0.0774	0.0540323	18	352095	0.573791	0.138191	350256	3657	3.69e-07	18	352095	0.04602	0.00704412	25.9289	26.2473
Autoimmune Thyroiditis	CD20 on IgD- CD27-	rs160509	C	T	C	T	-0.2333	-0.152578	0.9407	0.805379	5	9588196	0.0483114	0.0772698	350256	3657	6.64e-06	5	9588308	0.05172	0.00553322	20.3364	26.2473
Autoimmune Thyroiditis	CD20 on IgD- CD27-	rs1838178	G	A	G	A	0.1236	-0.0720992	0.4009	0.328109	8	91846748	0.269657	0.065316	350256	3657	1.21e-06	8	92858976	0.02543	0.00641834	23.6106	26.2473
Autoimmune Thyroiditis	CD20 on IgD- CD27-	rs1883832	C	T	C	T	-0.1869	-0.0725457	0.6318	0.729648	20	46118343	0.293364	0.0690405	350256	3657	4.9e-13	20	44746982	0.02576	0.0141904	52.6125	26.2473
Autoimmune Thyroiditis	CD20 on IgD- CD27-	rs2493367	A	T	A	T	-0.3325	-0.118903	0.9706	0.890672	10	64459344	0.22987	0.0990284	350256	3657	7.69e-06	10	66219102	0.07422	0.00545807	20.0587	26.2473
Autoimmune Thyroiditis	CD20 on IgD- CD27-	rs30006	C	T	C	T	-0.1907	-0.0231607	0.2335	0.306602	19	49344659	0.728749	0.0667859	350256	3657	8.55e-11	19	49847916	0.02929	0.0114586	42.3667	26.2473
Autoimmune Thyroiditis	CD20 on IgD- CD27-	rs34713734	A	C	A	C	0.1619	0.0420847	0.1533	0.320066	2	121806537	0.525805	0.0663356	350256	3657	1.86e-06	2	122564113	0.0339	0.00619825	22.7959	26.2473
Autoimmune Thyroiditis	CD20 on IgD- CD27-	rs4716010	A	G	A	G	0.1924	-0.100861	0.8194	0.823892	6	15898140	0.212853	0.0809638	350256	3657	2.24e-09	6	15898371	0.0321	0.00972813	35.9056	26.2473
Autoimmune Thyroiditis	CD20 on IgD- CD27-	rs61731791	T	C	T	C	0.2363	0.0412146	0.0972	0.0267465	19	50437521	0.827824	0.189498	350256	3657	2.51e-08	19	50940778	0.04232	0.00845326	31.1601	26.2473
Autoimmune Thyroiditis	CD20 on IgD- CD27-	rs61884722	C	T	C	T	0.9116	0.236989	0.0041	0.0173394	11	18579963	0.322121	0.239356	350256	3657	2.13e-06	11	18601510	0.192	0.0061265	22.5304	26.2473
Autoimmune Thyroiditis	CD20 on IgD- CD27-	rs74812685	T	A	T	A	0.2667	0.65428	0.0602	0.0109318	4	2653029	0.0268701	0.2956	350256	3657	3.69e-07	4	2654756	0.05235	0.0070472	25.9403	26.2473
Autoimmune Thyroiditis	CD20 on IgD- CD27-	rs7608595	C	T	C	T	0.1244	0.0358834	0.6675	0.587136	2	222223696	0.564156	0.0622242	350256	3657	1.99e-06	2	223088415	0.02612	0.0061643	22.6703	26.2473
Autoimmune Thyroiditis	CD20 on IgD- CD27-	rs78368496	G	A	G	A	0.4046	-0.460032	0.02	0.0171801	11	19962783	0.0511705	0.235908	350256	3657	4.63e-06	11	19984329	0.08819	0.00572263	21.0366	26.2473
Autoimmune Thyroiditis	CD20 on IgD- CD27-	rs787045	C	G	C	G	-0.1616	-0.19686	0.1298	0.111143	10	26542408	0.0433132	0.0974226	350256	3657	9.35e-06	10	26831337	0.03642	0.00535483	19.6773	26.2473
Autoimmune Thyroiditis	CD20 on IgD- CD27-	rs9962656	A	C	A	C	0.14	-0.0827165	0.3093	0.341487	18	63180029	0.202595	0.0649168	350256	3657	1.99e-07	18	60847262	0.02686	0.00737403	27.1523	26.2473
Autoimmune Thyroiditis	CD25 on B cell	rs112043339	T	C	T	C	-0.5011	-0.458951	0.0138	0.0102553	3	175217816	0.138673	0.309945	350256	3660	8.45e-06	3	174935606	0.1124	0.00540111	19.8646	27.7997
Autoimmune Thyroiditis	CD25 on B cell	rs112782756	G	A	G	A	3.476	0.69653	0.0003	0.0135499	13	33931936	0.0107957	0.27323	350256	3660	2.94e-07	13	34506073	0.6767	0.00715758	26.3712	27.7997
Autoimmune Thyroiditis	CD25 on B cell	rs11615354	T	C	T	C	0.1813	-0.185502	0.1056	0.0165974	12	2021272	0.441185	0.240852	350256	3660	6.72e-06	12	2130438	0.04021	0.00552384	20.3184	27.7997
Autoimmune Thyroiditis	CD25 on B cell	rs11617559	C	T	C	T	0.1143	-0.110647	0.5725	0.642994	13	24178086	0.0828419	0.0637946	350256	3660	4.79e-06	13	24752225	0.02495	0.00570147	20.9756	27.7997
Autoimmune Thyroiditis	CD25 on B cell	rs116525939	C	T	C	T	0.9294	0.458189	0.0036	0.0044826	5	98276220	0.314385	0.455428	350256	3660	7.53e-06	5	97611924	0.2073	0.00546194	20.0895	27.7997
Autoimmune Thyroiditis	CD25 on B cell	rs117156856	A	C	A	C	1.196	0.512506	0.0023	0.0142563	16	46764766	0.0525388	0.264356	350256	3660	8.01e-06	16	46798678	0.2674	0.00543615	19.9941	27.7997
Autoimmune Thyroiditis	CD25 on B cell	rs139491278	T	C	T	C	-0.4571	-0.300436	0.0153	0.010066	17	36629585	0.340085	0.314923	350256	3660	3.8e-06	17	34986043	0.09874	0.00582129	21.419	27.7997
Autoimmune Thyroiditis	CD25 on B cell	rs147487472	A	C	A	C	0.4239	-0.0688427	0.0415	0.0924799	10	6149413	0.520993	0.107263	350256	3660	6.12e-12	10	6191376	0.06144	0.012839	47.5759	27.7997
Autoimmune Thyroiditis	CD25 on B cell	rs149662107	A	G	A	G	-0.8039	0.326941	0.0061	0.00486848	7	47832374	0.460603	0.443098	350256	3660	4.5e-07	7	47871972	0.159	0.00693595	25.5489	27.7997
Autoimmune Thyroiditis	CD25 on B cell	rs1529188	G	C	G	C	0.1581	-0.0120854	0.1434	0.122904	3	109786328	0.897099	0.0934487	350256	3660	9.89e-06	3	109505175	0.03572	0.00532404	19.5796	27.7997
Autoimmune Thyroiditis	CD25 on B cell	rs17002085	A	C	A	C	0.9011	-0.792888	0.0037	0.0062021	21	26377820	0.0473021	0.399725	350256	3660	9.3e-06	21	27750139	0.203	0.00535477	19.6932	27.7997
Autoimmune Thyroiditis	CD25 on B cell	rs2119002	C	T	C	T	0.1709	-0.049061	0.123	0.0463512	5	125195074	0.737072	0.146131	350256	3660	8.27e-06	5	124530767	0.03828	0.00541627	19.9206	27.7997
Autoimmune Thyroiditis	CD25 on B cell	rs2139146	T	C	T	C	-0.215	-0.024516	0.0796	0.117356	2	14874496	0.798599	0.0960805	350256	3660	2.37e-06	2	15014620	0.04548	0.00606892	22.3357	27.7997
Autoimmune Thyroiditis	CD25 on B cell	rs2248769	C	A	C	A	0.1751	-0.0544954	0.1247	0.155455	13	54364775	0.517197	0.0841404	350256	3660	4.1e-06	13	54938910	0.03796	0.00577991	21.2658	27.7997
Autoimmune Thyroiditis	CD25 on B cell	rs3793662	T	C	T	C	-0.1654	0.0020425	0.776	0.778676	9	93123769	0.977991	0.0740374	350256	3660	2.19e-08	9	95886051	0.0295	0.00851592	31.4188	27.7997
Autoimmune Thyroiditis	CD25 on B cell	rs41294937	C	T	C	T	0.4838	0.284465	0.1077	0.0360388	10	6064658	0.0852099	0.165268	350256	3660	1.68e-32	10	6106621	0.04036	0.0377767	143.612	27.7997
Autoimmune Thyroiditis	CD25 on B cell	rs4869953	G	A	G	A	-0.1282	-0.0280972	0.6212	0.548168	6	150888861	0.649069	0.0617445	350256	3660	4.5e-07	6	151209997	0.02536	0.00693385	25.5411	27.7997
Autoimmune Thyroiditis	CD25 on B cell	rs557577736	G	A	G	A	1.933	-0.165812	0.001	0.00581318	13	45649957	0.692937	0.419915	350256	3660	8.04e-07	13	46224092	0.391	0.00663344	24.4272	27.7997
Autoimmune Thyroiditis	CD25 on B cell	rs62157931	T	C	T	C	-1.084	-0.172196	0.0027	0.0205189	2	67515966	0.424297	0.215518	350256	3660	8.1e-06	2	67743098	0.2426	0.00542542	19.9544	27.7997
Autoimmune Thyroiditis	CD25 on B cell	rs62175769	C	T	C	T	-0.5571	-0.0608262	0.0093	0.0482345	2	173000598	0.670588	0.143006	350256	3660	5.39e-06	2	173865326	0.1223	0.00563738	20.7384	27.7997
Autoimmune Thyroiditis	CD25 on B cell	rs72944931	G	A	G	A	0.5033	0.0904747	0.0139	0.00997052	2	177251534	0.770155	0.309661	350256	3660	1.7e-06	2	178116262	0.105	0.00623844	22.9635	27.7997
Autoimmune Thyroiditis	CD25 on B cell	rs72997862	C	A	C	A	-0.3759	-0.361795	0.0224	0.021225	6	144264841	0.0838533	0.209281	350256	3660	8.01e-06	6	144585977	0.08407	0.0054327	19.9814	27.7997
Autoimmune Thyroiditis	CD25 on B cell	rs7869376	C	T	C	T	-0.1277	-0.262257	0.2514	0.133557	9	69503518	0.00534811	0.0941583	350256	3660	8.47e-06	9	72118434	0.02863	0.00540634	19.8839	27.7997
Autoimmune Thyroiditis	CD25 on B cell	rs8028696	T	C	T	C	0.1245	0.12003	0.2829	0.238411	15	33174638	0.0950736	0.0719079	350256	3660	6.69e-06	15	33466839	0.0276	0.00552881	20.3368	27.7997
Autoimmune Thyroiditis	CD25 on B cell	rs9425892	C	T	C	T	-0.2747	0.148726	0.0458	0.0161536	1	33955912	0.539686	0.242506	350256	3660	4.29e-06	1	34421513	0.05967	0.00575727	21.182	27.7997
Autoimmune Thyroiditis	CD27 on CD24+ CD27+	rs11086984	T	C	T	C	0.256	0.0176589	0.1514	0.123654	20	45882988	0.850772	0.0938635	350256	3657	1.3e-13	20	44511627	0.03444	0.0148839	55.2225	55.6552
Autoimmune Thyroiditis	CD27 on CD24+ CD27+	rs113382987	A	T	A	T	0.2796	0.00232443	0.0392	0.0396187	2	4065232	0.988117	0.156066	350256	3657	9.42e-06	2	4112823	0.06303	0.0053521	19.6672	55.6552
Autoimmune Thyroiditis	CD27 on CD24+ CD27+	rs114401515	C	G	C	G	0.1959	0.198566	0.0893	0.0671353	3	46823669	0.107013	0.123198	350256	3657	5.67e-06	3	46865159	0.04311	0.00561491	20.6384	55.6552
Autoimmune Thyroiditis	CD27 on CD24+ CD27+	rs116522219	A	G	A	G	0.2952	-0.0693902	0.0407	0.0356813	3	36583794	0.679737	0.168088	350256	3657	2.19e-06	3	36625286	0.06225	0.00611176	22.4759	55.6552
Autoimmune Thyroiditis	CD27 on CD24+ CD27+	rs12664485	C	T	C	T	0.5228	-0.148592	0.012	0.059795	6	143569432	0.244368	0.127642	350256	3657	4.45e-06	6	143890569	0.1137	0.00574807	21.1306	55.6552
Autoimmune Thyroiditis	CD27 on CD24+ CD27+	rs141876897	A	T	A	T	0.7312	-0.233637	0.0053	0.00838981	9	91479512	0.502111	0.348103	350256	3657	9e-06	9	94241794	0.1645	0.00537373	19.7471	55.6552
Autoimmune Thyroiditis	CD27 on CD24+ CD27+	rs142111770	C	T	C	T	0.3145	1.25657	0.0366	0.00172666	3	34891524	0.086882	0.733943	350256	3657	5.12e-06	3	34933016	0.06887	0.00567005	20.8422	55.6552
Autoimmune Thyroiditis	CD27 on CD24+ CD27+	rs143164248	A	G	A	G	0.2253	-0.0517082	0.0632	0.0369094	10	28656389	0.755124	0.165789	350256	3657	7.85e-06	10	28945318	0.05034	0.00544752	20.0197	55.6552
Autoimmune Thyroiditis	CD27 on CD24+ CD27+	rs144642376	G	A	G	A	0.2632	-0.292731	0.0718	0.0158177	3	36308199	0.220863	0.239112	350256	3657	7.51e-08	3	36349691	0.04883	0.007882	29.0376	55.6552
Autoimmune Thyroiditis	CD27 on CD24+ CD27+	rs147714617	T	C	T	C	0.2579	0.13552	0.1224	0.0176634	12	6496133	0.557906	0.231281	350256	3657	5.23e-12	12	6605299	0.03725	0.0129381	47.9085	55.6552
Autoimmune Thyroiditis	CD27 on CD24+ CD27+	rs148536836	A	T	A	T	-2.011	-0.73399	0.0008	0.00640006	5	132360574	0.0539101	0.380786	350256	3657	6.82e-06	5	131696266	0.4464	0.00551883	20.2833	55.6552
Autoimmune Thyroiditis	CD27 on CD24+ CD27+	rs162076	A	G	A	G	-0.1453	-0.0690858	0.555	0.624752	20	48156756	0.275499	0.0633532	350256	3657	6.2e-09	20	46785499	0.02494	0.00919604	33.9235	55.6552
Autoimmune Thyroiditis	CD27 on CD24+ CD27+	rs1801274	G	A	G	A	-0.2208	0.0136348	0.325	0.503503	1	161509955	0.823916	0.0612771	350256	3657	7.07e-17	1	161479745	0.02632	0.0188809	70.3378	55.6552
Autoimmune Thyroiditis	CD27 on CD24+ CD27+	rs185264204	T	C	T	C	0.323	-0.437311	0.0282	0.0151164	18	76500928	0.086457	0.255082	350256	3657	6.72e-06	18	74212885	0.07164	0.00552792	20.3168	55.6552
Autoimmune Thyroiditis	CD27 on CD24+ CD27+	rs1883832	C	T	C	T	-0.5841	-0.0725457	0.6318	0.729648	20	46118343	0.293364	0.0690405	350256	3657	8.47e-120	20	44746982	0.02417	0.137706	583.692	55.6552
Autoimmune Thyroiditis	CD27 on CD24+ CD27+	rs230665	A	G	A	G	0.6315	0.0734083	0.0075	0.0618103	11	78170052	0.565607	0.12777	350256	3657	8.96e-06	11	77881098	0.142	0.00537901	19.7666	55.6552
Autoimmune Thyroiditis	CD27 on CD24+ CD27+	rs245668	A	G	A	G	0.3582	0.0792139	0.0271	0.0509096	5	36713297	0.570665	0.139689	350256	3657	2.44e-06	5	36713399	0.07588	0.00605666	22.272	55.6552
Autoimmune Thyroiditis	CD27 on CD24+ CD27+	rs25680	A	G	A	G	-0.2616	-0.230484	0.1671	0.186344	12	6445462	0.00416198	0.0804308	350256	3657	2.86e-15	12	6554628	0.03299	0.0169037	62.8454	55.6552
Autoimmune Thyroiditis	CD27 on CD24+ CD27+	rs34101571	A	G	A	G	-0.4501	-0.177378	0.0239	0.0323168	1	30739047	0.313781	0.176089	350256	3657	1.45e-08	1	31211894	0.07925	0.0087434	32.239	55.6552
Autoimmune Thyroiditis	CD27 on CD24+ CD27+	rs35574803	C	T	C	T	0.7589	0.128173	0.0562	0.0105092	3	32491754	0.666026	0.296966	350256	3657	3.63e-46	3	32533246	0.05246	0.0541278	209.158	55.6552
Autoimmune Thyroiditis	CD27 on CD24+ CD27+	rs4700827	G	A	G	A	-1.149	0.0895722	0.0022	0.0127509	5	179470724	0.7504	0.281574	350256	3657	2.33e-06	5	178897725	0.243	0.00607653	22.3455	55.6552
Autoimmune Thyroiditis	CD27 on CD24+ CD27+	rs4810496	A	G	A	G	-0.1397	-0.0934247	0.2246	0.217046	20	46325645	0.205354	0.0737693	350256	3657	2.65e-06	20	44954283	0.02969	0.00601764	22.1276	55.6552
Autoimmune Thyroiditis	CD27 on CD24+ CD27+	rs72645230	G	C	G	C	-0.1961	0.00234818	0.0943	0.0330151	20	47613944	0.989286	0.174866	350256	3657	5.27e-06	20	46242688	0.043	0.00565497	20.7865	55.6552
Autoimmune Thyroiditis	CD27 on CD24+ CD27+	rs75918255	A	G	A	G	0.5011	0.252788	0.035	0.0115083	3	32904269	0.378367	0.286963	350256	3657	1.07e-13	3	32945761	0.06717	0.0149904	55.6238	55.6552
Autoimmune Thyroiditis	CD27 on CD24+ CD27+	rs7621492	A	G	A	G	0.2196	0.0861674	0.1136	0.0147884	3	32260964	0.732229	0.251833	350256	3657	2.67e-08	3	32302456	0.03939	0.00842737	31.0638	55.6552
Autoimmune Thyroiditis	CD27 on CD24+ CD27+	rs76929865	C	A	C	A	0.4628	0.255917	0.0223	0.02859	3	31093042	0.166397	0.184928	350256	3657	7.88e-08	3	31134534	0.08601	0.00785487	28.9368	55.6552
Autoimmune Thyroiditis	CD27 on CD24+ CD27+	rs79871977	A	C	A	C	0.4874	-0.712372	0.0137	0.00657707	5	11538351	0.0641904	0.384888	350256	3657	2.31e-06	5	11538463	0.103	0.00608584	22.3799	55.6552
Autoimmune Thyroiditis	CD27 on CD24+ CD27+	rs8116311	T	C	T	C	0.2517	0.232845	0.0673	0.0768465	20	46207592	0.0457552	0.11656	350256	3657	4.53e-07	20	44836231	0.0498	0.00693681	25.5311	55.6552
Autoimmune Thyroiditis	CD27 on CD24+ CD27+	rs9989924	C	T	C	T	0.1525	-0.0402815	0.6669	0.80347	20	43390740	0.600041	0.076823	350256	3657	7.02e-09	20	42019380	0.02627	0.00913084	33.6808	55.6552
Autoimmune Thyroiditis	CD27 on sw mem	rs10816146	T	C	T	C	-0.3872	-0.157461	0.0196	0.0203324	9	9594355	0.462578	0.214346	350256	3657	9.29e-06	9	9594355	0.08721	0.0053614	19.7016	56.6521
Autoimmune Thyroiditis	CD27 on sw mem	rs11086984	T	C	T	C	0.2761	0.0176589	0.1514	0.123654	20	45882988	0.850772	0.0938635	350256	3657	2.23e-15	20	44511627	0.03467	0.0170464	63.3852	56.6521
Autoimmune Thyroiditis	CD27 on sw mem	rs112339885	C	T	C	T	0.2129	-0.117668	0.0755	0.168871	5	80093193	0.152375	0.0822167	350256	3657	8.78e-06	5	79389016	0.04782	0.00539088	19.8105	56.6521
Autoimmune Thyroiditis	CD27 on sw mem	rs115383596	C	T	C	T	0.3216	-0.203091	0.0332	0.0121355	1	98934232	0.459941	0.27484	350256	3657	4.09e-06	1	99399788	0.0697	0.0057879	21.2779	56.6521
Autoimmune Thyroiditis	CD27 on sw mem	rs115933247	T	C	T	C	0.5117	0.0578125	0.015	0.0129271	3	107367602	0.833813	0.275541	350256	3657	3.07e-06	3	107086449	0.1095	0.00593597	21.8255	56.6521
Autoimmune Thyroiditis	CD27 on sw mem	rs116522219	A	G	A	G	0.2849	-0.0693902	0.0407	0.0356813	3	36583794	0.679737	0.168088	350256	3657	5.85e-06	3	36625286	0.06277	0.00560165	20.5894	56.6521
Autoimmune Thyroiditis	CD27 on sw mem	rs12129123	T	C	T	C	0.1494	0.0640071	0.222	0.0843234	1	10023651	0.565981	0.111515	350256	3657	1.14e-06	1	10083709	0.03066	0.00645091	23.7312	56.6521
Autoimmune Thyroiditis	CD27 on sw mem	rs12495781	C	T	C	T	-0.1176	-0.111034	0.4044	0.397475	3	127900364	0.0779345	0.0629871	350256	3657	4.3e-06	3	127619207	0.02554	0.00576418	21.1902	56.6521
Autoimmune Thyroiditis	CD27 on sw mem	rs12727962	G	C	G	C	-0.3609	-0.183392	0.0246	0.0269688	1	31213364	0.333701	0.189712	350256	3657	4.05e-06	1	31686211	0.07818	0.00579341	21.2983	56.6521
Autoimmune Thyroiditis	CD27 on sw mem	rs141876897	A	T	A	T	0.7649	-0.233637	0.0053	0.00838981	9	91479512	0.502111	0.348103	350256	3657	4.08e-06	9	94241794	0.1658	0.00578622	21.2717	56.6521
Autoimmune Thyroiditis	CD27 on sw mem	rs143164248	A	G	A	G	0.2346	-0.0517082	0.0632	0.0369094	10	28656389	0.755124	0.165789	350256	3657	3.91e-06	10	28945318	0.05074	0.00581164	21.3657	56.6521
Autoimmune Thyroiditis	CD27 on sw mem	rs144642376	G	A	G	A	0.2781	-0.292731	0.0718	0.0158177	3	36308199	0.220863	0.239112	350256	3657	1.69e-08	3	36349691	0.0492	0.00866102	31.9326	56.6521
Autoimmune Thyroiditis	CD27 on sw mem	rs147714617	T	C	T	C	0.299	0.13552	0.1224	0.0176634	12	6496133	0.557906	0.231281	350256	3657	1.93e-15	12	6605299	0.03747	0.0171141	63.6411	56.6521
Autoimmune Thyroiditis	CD27 on sw mem	rs162076	A	G	A	G	-0.1635	-0.0690858	0.555	0.624752	20	48156756	0.275499	0.0633532	350256	3657	8.52e-11	20	46785499	0.02512	0.0114517	42.3408	56.6521
Autoimmune Thyroiditis	CD27 on sw mem	rs1801274	G	A	G	A	-0.2933	0.0136348	0.325	0.503503	1	161509955	0.823916	0.0612771	350256	3657	2.48e-28	1	161479745	0.02635	0.0327694	123.83	56.6521
Autoimmune Thyroiditis	CD27 on sw mem	rs1883832	C	T	C	T	-0.5853	-0.0725457	0.6318	0.729648	20	46118343	0.293364	0.0690405	350256	3657	2.53e-118	20	44746982	0.02439	0.13605	575.567	56.6521
Autoimmune Thyroiditis	CD27 on sw mem	rs25680	A	G	A	G	-0.3147	-0.230484	0.1671	0.186344	12	6445462	0.00416198	0.0804308	350256	3657	3.76e-21	12	6554628	0.03313	0.0240791	90.1806	56.6521
Autoimmune Thyroiditis	CD27 on sw mem	rs34101571	A	G	A	G	-0.5359	-0.177378	0.0239	0.0323168	1	30739047	0.313781	0.176089	350256	3657	2.1e-11	1	31211894	0.07974	0.0122	45.1417	56.6521
Autoimmune Thyroiditis	CD27 on sw mem	rs34139704	C	T	C	T	-0.1949	0.00730104	0.0932	0.0926346	12	105886155	0.944788	0.105426	350256	3657	4.13e-06	12	106279933	0.04227	0.00577985	21.2482	56.6521
Autoimmune Thyroiditis	CD27 on sw mem	rs35574803	C	T	C	T	0.6995	0.128173	0.0562	0.0105092	3	32491754	0.666026	0.296966	350256	3657	1.02e-38	3	32533246	0.05313	0.0452542	173.244	56.6521
Autoimmune Thyroiditis	CD27 on sw mem	rs4810496	A	G	A	G	-0.1443	-0.0934247	0.2246	0.217046	20	46325645	0.205354	0.0737693	350256	3657	1.49e-06	20	44954283	0.02993	0.00631601	23.2317	56.6521
Autoimmune Thyroiditis	CD27 on sw mem	rs61927692	T	C	T	C	0.3665	0.13904	0.0253	0.0306597	12	47135490	0.431408	0.176719	350256	3657	3.3e-06	12	47529273	0.07867	0.00589977	21.6916	56.6521
Autoimmune Thyroiditis	CD27 on sw mem	rs73030401	G	A	G	A	0.828	-0.0556954	0.0046	0.0107163	11	132077424	0.853858	0.302366	350256	3657	2.61e-06	11	131947318	0.1759	0.00602255	22.1458	56.6521
Autoimmune Thyroiditis	CD27 on sw mem	rs75392984	T	G	T	G	-0.1656	-0.146354	0.1416	0.08497	1	19964080	0.186478	0.110785	350256	3657	5.35e-06	1	20290573	0.03635	0.00564325	20.7431	56.6521
Autoimmune Thyroiditis	CD27 on sw mem	rs75918255	A	G	A	G	0.478	0.252788	0.035	0.0115083	3	32904269	0.378367	0.286963	350256	3657	2.09e-12	3	32945761	0.06777	0.0134211	49.7214	56.6521
Autoimmune Thyroiditis	CD27 on sw mem	rs7621492	A	G	A	G	0.1779	0.0861674	0.1136	0.0147884	3	32260964	0.732229	0.251833	350256	3657	7.92e-06	3	32302456	0.03976	0.00544457	20.0088	56.6521
Autoimmune Thyroiditis	CD27 on sw mem	rs76929865	C	A	C	A	0.4499	0.255917	0.0223	0.02859	3	31093042	0.166397	0.184928	350256	3657	2.24e-07	3	31134534	0.08672	0.00730607	26.9002	56.6521
Autoimmune Thyroiditis	CD27 on sw mem	rs973446	G	C	G	C	-0.1902	0.0746738	0.1313	0.11761	20	45465735	0.432043	0.0950411	350256	3657	2.4e-07	20	44094375	0.03675	0.0072713	26.7713	56.6521
Autoimmune Thyroiditis	CD27 on sw mem	rs9885107	A	G	A	G	0.2307	0.0185805	0.934	0.949133	5	117871352	0.893142	0.13832	350256	3657	5.01e-06	5	117207047	0.05047	0.00568106	20.8829	56.6521
Autoimmune Thyroiditis	CD27 on sw mem	rs9989924	C	T	C	T	0.1323	-0.0402815	0.6669	0.80347	20	43390740	0.600041	0.076823	350256	3657	6.36e-07	20	42019380	0.02651	0.00676437	24.8922	56.6521
Autoimmune Thyroiditis	CD38 on IgD+ CD24-	rs11042077	A	G	A	G	0.1233	0.0138128	0.4943	0.639005	11	8804419	0.828527	0.0637735	350256	3656	1.09e-06	11	8825966	0.02525	0.00647998	23.8323	25.8574
Autoimmune Thyroiditis	CD38 on IgD+ CD24-	rs115062208	G	A	G	A	-0.6992	-0.104956	0.0115	0.0278666	4	15954604	0.573927	0.186663	350256	3656	7.97e-09	4	15956227	0.1209	0.00906544	33.4282	25.8574
Autoimmune Thyroiditis	CD38 on IgD+ CD24-	rs12032479	T	C	T	C	-0.1554	-0.0470654	0.1797	0.347728	1	195028459	0.464746	0.0643803	350256	3656	2.27e-06	1	194997589	0.03281	0.00609855	22.4208	25.8574
Autoimmune Thyroiditis	CD38 on IgD+ CD24-	rs142962704	T	C	T	C	0.9983	-0.183652	0.0034	0.0131486	3	128356742	0.495203	0.269262	350256	3656	1.6e-06	3	128075585	0.2077	0.00627924	23.0893	25.8574
Autoimmune Thyroiditis	CD38 on IgD+ CD24-	rs147970068	T	G	T	G	-0.537	0.328191	0.0107	0.00310363	14	87419366	0.528111	0.520201	350256	3656	9.86e-06	14	87885710	0.1213	0.00533211	19.588	25.8574
Autoimmune Thyroiditis	CD38 on IgD+ CD24-	rs17179337	G	A	G	A	0.1195	0.0221275	0.4724	0.367079	14	37705154	0.727895	0.063598	350256	3656	2.45e-06	14	38174359	0.02533	0.00605095	22.2448	25.8574
Autoimmune Thyroiditis	CD38 on IgD+ CD24-	rs1878808	T	C	T	C	-0.1139	-0.0981876	0.4721	0.496644	7	2980741	0.111484	0.0616927	350256	3656	4.21e-06	7	3020375	0.02471	0.00577802	21.2356	25.8574
Autoimmune Thyroiditis	CD38 on IgD+ CD24-	rs2516708	A	G	A	G	0.1331	0.189465	0.5252	0.364262	6	30260944	0.00192784	0.0610956	350256	3656	1.05e-06	6	30228721	0.02723	0.0064927	23.8794	25.8574
Autoimmune Thyroiditis	CD38 on IgD+ CD24-	rs28393044	G	C	G	C	0.3099	0.0964974	0.0334	0.121635	4	156516687	0.3014	0.0933753	350256	3656	8.99e-06	4	157437839	0.0697	0.00537811	19.7579	25.8574
Autoimmune Thyroiditis	CD38 on IgD+ CD24-	rs572542	T	C	T	C	-0.3492	-0.181298	0.0289	0.0149451	4	14027746	0.461374	0.246132	350256	3656	1.89e-06	4	14029370	0.07317	0.00619126	22.7638	25.8574
Autoimmune Thyroiditis	CD38 on IgD+ CD24-	rs6895789	T	C	T	C	-0.1644	-0.0336561	0.1533	0.0855873	5	92068091	0.760367	0.110348	350256	3656	2.6e-06	5	91363908	0.03492	0.00602593	22.1522	25.8574
Autoimmune Thyroiditis	CD38 on IgD+ CD24-	rs72715691	T	A	T	A	-0.4872	-0.288943	0.0131	0.0407456	9	15034793	0.0677485	0.15818	350256	3656	7.54e-06	9	15034791	0.1087	0.00546474	20.0779	25.8574
Autoimmune Thyroiditis	CD38 on IgD+ CD24-	rs76112278	A	G	A	G	-0.7826	-0.26094	0.0194	0.015599	4	15913446	0.300998	0.252288	350256	3656	4.58e-18	4	15915069	0.08987	0.0203202	75.7901	25.8574
Autoimmune Thyroiditis	CD38 on IgD+ CD24-	rs76354299	A	G	A	G	-0.3606	-0.138771	0.0321	0.0272008	4	15035784	0.462347	0.188807	350256	3656	2.48e-07	4	15037408	0.06977	0.00725348	26.6979	25.8574
Autoimmune Thyroiditis	CD38 on IgD+ CD24-	rs78111008	C	T	C	T	-0.7342	0.0120659	0.0063	0.0410002	20	12162295	0.937521	0.153929	350256	3656	6.35e-06	20	12142943	0.1624	0.00555942	20.4277	25.8574
Autoimmune Thyroiditis	CD38 on IgD+ CD24-	rs79300919	A	G	A	G	0.3949	0.0760926	0.0211	0.0248735	3	14246822	0.694364	0.193649	350256	3656	7.1e-06	3	14288322	0.08781	0.00550154	20.2138	25.8574
Autoimmune Thyroiditis	CD38 on IgD+ CD24-	rs9599916	G	A	G	A	0.1395	0.0095077	0.2291	0.267547	13	72020757	0.890499	0.0690603	350256	3656	2.83e-06	13	72594895	0.02975	0.00597811	21.9754	25.8574
Autoimmune Thyroiditis	CD38 on naive-mature B cell	rs10073475	C	T	C	T	-0.1209	0.0697298	0.5953	0.526384	5	78208603	0.255682	0.0613465	350256	3656	2.22e-06	5	77504427	0.02551	0.00610612	22.4488	26.2835
Autoimmune Thyroiditis	CD38 on naive-mature B cell	rs10737766	T	A	T	A	-0.1395	-0.0139264	0.1968	0.133427	1	116227750	0.876871	0.0898847	350256	3656	5.65e-06	1	116770372	0.03069	0.00561954	20.6499	26.2835
Autoimmune Thyroiditis	CD38 on naive-mature B cell	rs11042077	A	G	A	G	0.1217	0.0138128	0.4943	0.639005	11	8804419	0.828527	0.0637735	350256	3656	1.27e-06	11	8825966	0.02507	0.00640436	23.5524	26.2835
Autoimmune Thyroiditis	CD38 on naive-mature B cell	rs112236163	G	A	G	A	0.1589	-0.0577274	0.2246	0.222534	18	53902070	0.434562	0.0738762	350256	3656	2.42e-07	18	51428440	0.03072	0.00726495	26.7404	26.2835
Autoimmune Thyroiditis	CD38 on naive-mature B cell	rs115062208	G	A	G	A	-0.7874	-0.104956	0.0115	0.0278666	4	15954604	0.573927	0.186663	350256	3656	5.48e-11	4	15956227	0.1197	0.0116973	43.2479	26.2835
Autoimmune Thyroiditis	CD38 on naive-mature B cell	rs11853686	A	T	A	T	0.1687	-0.0468825	0.875	0.712571	15	23944609	0.493631	0.0684871	350256	3656	5.82e-06	15	24189756	0.03716	0.00560572	20.5988	26.2835
Autoimmune Thyroiditis	CD38 on naive-mature B cell	rs12032479	T	C	T	C	-0.1719	-0.0470654	0.1797	0.347728	1	195028459	0.464746	0.0643803	350256	3656	1.4e-07	1	194997589	0.03259	0.00755239	27.8064	26.2835
Autoimmune Thyroiditis	CD38 on naive-mature B cell	rs12428439	G	T	G	T	0.1203	0.125566	0.407	0.410464	13	59234056	0.0440707	0.0623644	350256	3656	2.01e-06	13	59808190	0.02527	0.00616071	22.6508	26.2835
Autoimmune Thyroiditis	CD38 on naive-mature B cell	rs12435334	A	C	A	C	0.1145	0.0249461	0.4428	0.366489	14	37700202	0.694968	0.0636184	350256	3656	6.77e-06	14	38169407	0.0254	0.00552752	20.3098	26.2835
Autoimmune Thyroiditis	CD38 on naive-mature B cell	rs13118578	G	T	G	T	-0.5411	-0.218936	0.0108	0.0251056	4	26200653	0.265817	0.196753	350256	3656	7.68e-06	4	26202275	0.1208	0.00545806	20.0532	26.2835
Autoimmune Thyroiditis	CD38 on naive-mature B cell	rs139476939	C	T	C	T	0.6239	0.135094	0.0072	0.0119941	2	28199763	0.626229	0.277377	350256	3656	9.47e-06	2	28422630	0.1407	0.00534941	19.6519	26.2835
Autoimmune Thyroiditis	CD38 on naive-mature B cell	rs146407097	A	G	A	G	-0.2522	0.0477533	0.0613	0.0399963	9	34935519	0.761029	0.157016	350256	3656	1.89e-06	9	34935516	0.05285	0.00619009	22.7595	26.2835
Autoimmune Thyroiditis	CD38 on naive-mature B cell	rs34893127	G	A	G	A	-0.135	-0.0948238	0.2103	0.291279	5	67827349	0.16076	0.0676095	350256	3656	9.15e-06	5	67123177	0.0304	0.0053651	19.7098	26.2835
Autoimmune Thyroiditis	CD38 on naive-mature B cell	rs572542	T	C	T	C	-0.3966	-0.181298	0.0289	0.0149451	4	14027746	0.461374	0.246132	350256	3656	5.3e-08	4	14029370	0.07274	0.00806558	29.7113	26.2835
Autoimmune Thyroiditis	CD38 on naive-mature B cell	rs6895789	T	C	T	C	-0.1662	-0.0336561	0.1533	0.0855873	5	92068091	0.760367	0.110348	350256	3656	1.72e-06	5	91363908	0.03469	0.0062392	22.9412	26.2835
Autoimmune Thyroiditis	CD38 on naive-mature B cell	rs72715691	T	A	T	A	-0.4876	-0.288943	0.0131	0.0407456	9	15034793	0.0677485	0.15818	350256	3656	6.71e-06	9	15034791	0.1081	0.00553426	20.3347	26.2835
Autoimmune Thyroiditis	CD38 on naive-mature B cell	rs73012119	G	T	G	T	0.1902	0.0655589	0.1028	0.212343	6	158530264	0.385085	0.0754797	350256	3656	6.08e-06	6	158951296	0.04198	0.00558339	20.5163	26.2835
Autoimmune Thyroiditis	CD38 on naive-mature B cell	rs753875	C	T	C	T	0.404	0.0568448	0.0205	0.115989	6	170274253	0.555058	0.0963146	350256	3656	6.73e-06	6	170583341	0.08961	0.00552886	20.3148	26.2835
Autoimmune Thyroiditis	CD38 on naive-mature B cell	rs7579256	T	C	T	C	0.2748	0.109662	0.0413	0.05348	2	36711075	0.41924	0.135764	350256	3656	9.14e-06	2	36938218	0.06185	0.00537043	19.7295	26.2835
Autoimmune Thyroiditis	CD38 on naive-mature B cell	rs76112278	A	G	A	G	-0.8747	-0.26094	0.0194	0.015599	4	15913446	0.300998	0.252288	350256	3656	1.76e-22	4	15915069	0.08908	0.0256949	96.3652	26.2835
Autoimmune Thyroiditis	CD38 on naive-mature B cell	rs76209777	G	A	G	A	-0.2112	-0.139873	0.0726	0.0766364	8	1329447	0.226282	0.115599	350256	3656	9.84e-06	8	1277613	0.04772	0.00532918	19.5771	26.2835
Autoimmune Thyroiditis	CD38 on naive-mature B cell	rs76354299	A	G	A	G	-0.4181	-0.138771	0.0321	0.0272008	4	15035784	0.462347	0.188807	350256	3656	1.66e-09	4	15037408	0.06918	0.00989181	36.5058	26.2835
Autoimmune Thyroiditis	CD38 on naive-mature B cell	rs77636066	T	G	T	G	2.101	-0.0316448	0.0007	0.0107063	13	94262259	0.913404	0.290997	350256	3656	1.7e-06	13	94914513	0.4382	0.00624855	22.9758	26.2835
Autoimmune Thyroiditis	CD38 on naive-mature B cell	rs78026509	G	C	G	C	-0.1433	-0.00171921	0.2493	0.0673963	6	30106533	0.98878	0.122256	350256	3656	3.96e-06	6	30074310	0.031	0.00581075	21.3566	26.2835
Autoimmune Thyroiditis	CD38 on naive-mature B cell	rs78111008	C	T	C	T	-0.7397	0.0120659	0.0063	0.0410002	20	12162295	0.937521	0.153929	350256	3656	4.52e-06	20	12142943	0.161	0.00574054	21.0971	26.2835
Autoimmune Thyroiditis	CD38 on naive-mature B cell	rs9599916	G	A	G	A	0.1379	0.0095077	0.2291	0.267547	13	72020757	0.890499	0.0690603	350256	3656	3.14e-06	13	72594895	0.02955	0.00592145	21.7659	26.2835
Autoimmune Thyroiditis	HVEM on CM CD4+	rs141874683	T	C	T	C	-0.3992	-0.0249909	0.0569	0.048018	2	5696786	0.863444	0.145304	350256	1247	5.43e-06	2	5836918	0.0874	0.0164546	20.8286	23.473
Autoimmune Thyroiditis	HVEM on CM CD4+	rs143967899	C	T	C	T	1.68	-0.0265787	0.0028	0.0386062	3	33687096	0.869006	0.16116	350256	1247	2.94e-06	3	33728588	0.3578	0.0173724	22.0111	23.473
Autoimmune Thyroiditis	HVEM on CM CD4+	rs147981351	A	G	A	G	-0.948	0.252696	0.008	0.0176612	1	3113774	0.292239	0.239926	350256	1247	6.08e-06	1	3030338	0.2087	0.0162771	20.6004	23.473
Autoimmune Thyroiditis	HVEM on CM CD4+	rs149830152	C	T	C	T	1.423	-0.589168	0.0048	0.00412971	2	59165137	0.207144	0.467054	350256	1247	2.64e-06	2	59392272	0.3016	0.0175386	22.2254	23.473
Autoimmune Thyroiditis	HVEM on CM CD4+	rs1579540	G	A	G	A	-1.748	0.17233	0.9972	0.975583	18	51550187	0.382105	0.197168	350256	1247	1.75e-06	18	49076557	0.364	0.0181575	23.0241	23.473
Autoimmune Thyroiditis	HVEM on CM CD4+	rs1613049	A	G	A	G	-0.2298	-0.0222256	0.8276	0.794479	7	153290787	0.770682	0.0762496	350256	1247	8.12e-06	7	152987872	0.05129	0.0158428	20.0418	23.473
Autoimmune Thyroiditis	HVEM on CM CD4+	rs17542274	A	G	A	G	0.2156	0.0188739	0.2109	0.178883	17	34202140	0.814349	0.0803762	350256	1247	7.42e-06	17	32529159	0.0479	0.0159868	20.2269	23.473
Autoimmune Thyroiditis	HVEM on CM CD4+	rs1886730	C	T	C	T	0.2857	0.0124026	0.5778	0.480408	1	2557169	0.839373	0.0611885	350256	1247	1.91e-13	1	2488608	0.03841	0.0424827	55.2376	23.473
Autoimmune Thyroiditis	HVEM on CM CD4+	rs226073	G	A	G	A	-0.1864	0.0959888	0.6195	0.73591	1	44369348	0.167132	0.0694827	350256	1247	5.27e-06	1	44835020	0.04075	0.0165023	20.8901	23.473
Autoimmune Thyroiditis	HVEM on CM CD4+	rs2686206	C	T	C	T	0.1867	-0.0589432	0.504	0.596642	8	11762806	0.344972	0.0624144	350256	1247	9.14e-06	8	11620315	0.04191	0.015665	19.8133	23.473
Autoimmune Thyroiditis	HVEM on CM CD4+	rs28367673	C	A	C	A	0.2374	-0.207354	0.2795	0.381073	6	31301438	0.000980438	0.0629093	350256	1247	7.4e-07	6	31269215	0.04772	0.0194607	24.7095	23.473
Autoimmune Thyroiditis	HVEM on CM CD4+	rs3772836	A	C	A	C	-0.7453	-0.0538099	0.0136	0.0273646	3	124816788	0.775861	0.188994	350256	1247	6.33e-06	3	124535635	0.1644	0.0162141	20.5193	23.473
Autoimmune Thyroiditis	HVEM on CM CD4+	rs524655	G	T	G	T	-1.319	0.117047	0.0064	0.347972	11	107799899	0.0692389	0.0644228	350256	1247	8.61e-08	11	107670625	0.2449	0.0227331	28.9611	23.473
Autoimmune Thyroiditis	HVEM on CM CD4+	rs62471910	G	C	G	C	0.2847	0.147423	0.1215	0.126995	7	155006730	0.110313	0.0923248	350256	1247	2.67e-06	7	154798440	0.06036	0.0175279	22.2116	23.473
Autoimmune Thyroiditis	HVEM on CM CD4+	rs73449242	T	C	T	C	0.2785	0.0480949	0.1239	0.048366	13	23459842	0.735436	0.142334	350256	1247	5.1e-06	13	24033981	0.06081	0.0165421	20.9413	23.473
Autoimmune Thyroiditis	HVEM on CM CD4+	rs75432705	C	A	C	A	0.7429	-0.0552673	0.0148	0.0801141	20	46322846	0.6283	0.11416	350256	1247	7.7e-06	20	44951484	0.1654	0.0159204	20.1415	23.473
Autoimmune Thyroiditis	HVEM on CM CD4+	rs77231600	A	G	A	G	0.6658	0.278292	0.0188	0.00568854	18	5850613	0.488484	0.401736	350256	1247	6.45e-06	18	5850612	0.147	0.0161845	20.4812	23.473
Autoimmune Thyroiditis	HVEM on CM CD4+	rs77731409	C	G	C	G	0.4026	0.0592689	0.0513	0.0696019	14	26249450	0.624193	0.120977	350256	1247	9.97e-06	14	26718656	0.09075	0.0155377	19.6498	23.473
Autoimmune Thyroiditis	HVEM on CD45RA- CD4+	rs11153673	C	T	C	T	-0.5114	0.102694	0.0381	0.0385737	6	117542780	0.517308	0.1586	350256	1247	5.96e-07	6	117863943	0.1019	0.019798	25.1464	24.5315
Autoimmune Thyroiditis	HVEM on CD45RA- CD4+	rs141874683	T	C	T	C	-0.4355	-0.0249909	0.0569	0.048018	2	5696786	0.863444	0.145304	350256	1247	9.63e-07	2	5836918	0.08845	0.0190701	24.2038	24.5315
Autoimmune Thyroiditis	HVEM on CD45RA- CD4+	rs147371997	G	A	G	A	0.9881	-0.556387	0.0096	0.00787946	19	35744183	0.102791	0.341035	350256	1247	3.43e-06	19	36235084	0.2118	0.0171541	21.7297	24.5315
Autoimmune Thyroiditis	HVEM on CD45RA- CD4+	rs149830152	C	T	C	T	1.398	-0.589168	0.0048	0.00412971	2	59165137	0.207144	0.467054	350256	1247	5.09e-06	2	59392272	0.3051	0.0165582	20.962	24.5315
Autoimmune Thyroiditis	HVEM on CD45RA- CD4+	rs1886730	C	T	C	T	0.3004	0.0124026	0.5778	0.480408	1	2557169	0.839373	0.0611885	350256	1247	2.17e-14	1	2488608	0.03886	0.0457298	59.6619	24.5315
Autoimmune Thyroiditis	HVEM on CD45RA- CD4+	rs2002586	G	A	G	A	-0.2028	-0.132635	0.3492	0.185966	2	19297242	0.0906525	0.0783914	350256	1247	7.73e-07	2	19497003	0.04083	0.0194	24.6309	24.5315
Autoimmune Thyroiditis	HVEM on CD45RA- CD4+	rs2074489	T	C	T	C	0.2996	-0.228049	0.1375	0.373727	6	31272351	0.000310678	0.0632376	350256	1247	8.18e-07	6	31240128	0.06045	0.0193176	24.5241	24.5315
Autoimmune Thyroiditis	HVEM on CD45RA- CD4+	rs226073	G	A	G	A	-0.1903	0.0959888	0.6195	0.73591	1	44369348	0.167132	0.0694827	350256	1247	4.48e-06	1	44835020	0.04129	0.0167489	21.2076	24.5315
Autoimmune Thyroiditis	HVEM on CD45RA- CD4+	rs4657680	T	C	T	C	-0.1828	-0.0567957	0.5842	0.691121	1	167605867	0.39032	0.0661155	350256	1247	7.4e-06	1	167575104	0.0406	0.0159967	20.2397	24.5315
Autoimmune Thyroiditis	HVEM on CD45RA- CD4+	rs4752368	C	T	C	T	-0.2144	0.0127919	0.7654	0.774247	10	120011733	0.860222	0.0726433	350256	1247	6.2e-06	10	121771245	0.04723	0.0162566	20.5739	24.5315
Autoimmune Thyroiditis	HVEM on CD45RA- CD4+	rs524655	G	T	G	T	-1.325	0.117047	0.0064	0.347972	11	107799899	0.0692389	0.0644228	350256	1247	1.15e-07	11	107670625	0.2484	0.0223082	28.4074	24.5315
Autoimmune Thyroiditis	HVEM on CD45RA- CD4+	rs56091264	G	A	G	A	-0.1855	0.0673365	0.3873	0.456677	16	28607858	0.277903	0.062059	350256	1247	9.74e-06	16	28619179	0.04176	0.0155769	19.7002	24.5315
Autoimmune Thyroiditis	HVEM on CD45RA- CD4+	rs62471911	G	A	G	A	0.3114	0.147433	0.1219	0.126994	7	155006780	0.110289	0.0923251	350256	1247	3.49e-07	7	154798490	0.06079	0.0206093	26.1985	24.5315
Autoimmune Thyroiditis	HVEM on CD45RA- CD4+	rs74680174	C	T	C	T	0.7854	-0.111793	0.0136	0.0414545	9	114315513	0.463312	0.15243	350256	1247	5.07e-06	9	117077793	0.1714	0.0165593	20.9635	24.5315
Autoimmune Thyroiditis	HVEM on CD45RA- CD4+	rs77231600	A	G	A	G	0.7016	0.278292	0.0188	0.00568854	18	5850613	0.488484	0.401736	350256	1247	2.67e-06	18	5850612	0.1488	0.0175159	22.1961	24.5315
Autoimmune Thyroiditis	HVEM on CD45RA- CD4+	rs792072	G	A	G	A	0.198	0.0594073	0.3945	0.480792	2	5453170	0.33726	0.0619088	350256	1247	1.62e-06	2	5593302	0.0411	0.0182714	23.1713	24.5315
Autoimmune Thyroiditis	HVEM on CD45RA- CD4+	rs79573167	C	A	C	A	0.6292	-0.106573	0.02	0.0131699	2	33740307	0.689363	0.266621	350256	1247	8.18e-06	2	33965374	0.1405	0.0158281	20.0229	24.5315
Autoimmune Thyroiditis	HVEM on CD45RA- CD4+	rs80147656	T	C	T	C	1	-0.0307604	0.0084	0.0694534	1	97365272	0.797305	0.119766	350256	1247	3.93e-06	1	97830828	0.2158	0.0169284	21.4388	24.5315
Autoimmune Thyroiditis	HVEM on CD45RA- CD4+	rs904604	A	G	A	G	-0.1911	0.0465341	0.563	0.541807	1	55577242	0.449234	0.0614968	350256	1247	4.67e-06	1	56042915	0.04155	0.0166804	21.1194	24.5315
Autoimmune Thyroiditis	CD28 on CD28+ CD45RA+ CD8br	rs10447212	T	C	T	C	0.1449	0.0286655	0.2634	0.226463	5	156329827	0.696137	0.0733996	350256	2920	5.81e-06	5	155756837	0.03191	0.00701204	20.6056	44.5214
Autoimmune Thyroiditis	CD28 on CD28+ CD45RA+ CD8br	rs11074594	A	G	A	G	-0.1335	-0.0526127	0.3973	0.279566	16	23962050	0.437961	0.0678311	350256	2920	3.7e-06	16	23973371	0.02879	0.00730988	21.4873	44.5214
Autoimmune Thyroiditis	CD28 on CD28+ CD45RA+ CD8br	rs112581826	A	G	A	G	-0.2422	-0.537765	0.1281	0.0165587	2	203785573	0.0252087	0.240268	350256	2920	1.04e-08	2	204650296	0.04219	0.0111602	32.933	44.5214
Autoimmune Thyroiditis	CD28 on CD28+ CD45RA+ CD8br	rs13147958	A	G	A	G	-0.1874	0.0473043	0.1291	0.106184	4	186784685	0.638532	0.100701	350256	2920	7.15e-06	4	187705839	0.04167	0.00687878	20.2113	44.5214
Autoimmune Thyroiditis	CD28 on CD28+ CD45RA+ CD8br	rs17521485	C	A	C	A	0.1951	0.0984241	0.1325	0.194488	6	90713308	0.207129	0.0780214	350256	2920	1.59e-06	6	91423027	0.04057	0.0078577	23.1104	44.5214
Autoimmune Thyroiditis	CD28 on CD28+ CD45RA+ CD8br	rs28421958	T	C	T	C	0.3413	-0.141201	0.0351	0.0665457	19	8032520	0.254074	0.123805	350256	2920	5.19e-06	19	8097404	0.07475	0.00708888	20.833	44.5214
Autoimmune Thyroiditis	CD28 on CD28+ CD45RA+ CD8br	rs3845728	A	T	A	T	2.082	0.158263	0.0009	0.0141395	2	168847823	0.539188	0.257739	350256	2920	2.28e-06	2	169704333	0.4395	0.00762669	22.4257	44.5214
Autoimmune Thyroiditis	CD28 on CD28+ CD45RA+ CD8br	rs4747821	C	T	C	T	-0.2408	0.0535937	0.0803	0.11917	10	9228868	0.575783	0.0957792	350256	2920	1.99e-06	10	9270831	0.05056	0.00770824	22.6674	44.5214
Autoimmune Thyroiditis	CD28 on CD28+ CD45RA+ CD8br	rs72820300	C	T	C	T	0.342	-0.0444912	0.0428	0.045953	6	9342208	0.764527	0.148531	350256	2920	1.27e-06	6	9342441	0.07046	0.00800376	23.5434	44.5214
Autoimmune Thyroiditis	CD28 on CD28+ CD45RA+ CD8br	rs72928038	A	G	A	G	0.5885	0.17042	0.199	0.113447	6	90267049	0.0794072	0.0971535	350256	2920	5.13e-67	6	90976768	0.03315	0.0974161	314.94	44.5214
Autoimmune Thyroiditis	CD28 on CD28+ CD45RA+ CD8br	rs74321916	T	A	T	A	0.3135	0.0785348	0.0455	0.0942569	3	148407780	0.453016	0.104658	350256	2920	5.41e-06	3	148125567	0.06881	0.00705851	20.7431	44.5214
Autoimmune Thyroiditis	CD28 on CD28+ CD45RA+ CD8br	rs75321567	T	C	T	C	0.879	0.216315	0.0051	0.0363553	1	231387996	0.190199	0.165127	350256	2920	8.13e-06	1	231523742	0.1967	0.00679245	19.9559	44.5214
Autoimmune Thyroiditis	CD28 on CD28+ CD45RA+ CD8br	rs78307830	C	G	C	G	0.4819	0.367027	0.0567	0.0159129	2	203732045	0.136924	0.246767	350256	2920	5.64e-15	2	204596768	0.06136	0.0206863	61.6376	44.5214
Autoimmune Thyroiditis	CD28 on CD28+ CD45RA+ CD8br	rs788008	T	C	T	C	-0.1482	-0.0216413	0.2865	0.214587	2	197367915	0.770247	0.0741012	350256	2920	1.75e-06	2	198232639	0.03094	0.00779604	22.9276	44.5214
Autoimmune Thyroiditis	CD28 on CD28+ CD45RA+ CD8br	rs79921170	A	C	A	C	0.3378	0.114755	0.0354	0.0776703	15	68319852	0.328435	0.117424	350256	2920	8.83e-06	15	68612190	0.07589	0.00673954	19.7994	44.5214
Autoimmune Thyroiditis	CD28 on activated Treg	rs111860462	T	C	T	C	1.575	0.286801	0.0017	0.0282226	14	81581292	0.125628	0.187259	350256	2920	2.34e-07	14	82047636	0.304	0.00910871	26.8236	27.1008
Autoimmune Thyroiditis	CD28 on activated Treg	rs137875117	A	T	A	T	-0.7998	0.0362921	0.0057	0.0265439	16	25616666	0.850908	0.193084	350256	2920	9.74e-06	16	25627987	0.1805	0.00667906	19.6205	27.1008
Autoimmune Thyroiditis	CD28 on activated Treg	rs143888465	T	C	T	C	-1.543	-0.310718	0.0014	0.00821147	12	51616324	0.363477	0.341914	350256	2920	8.36e-06	12	52010108	0.3456	0.00678027	19.9199	27.1008
Autoimmune Thyroiditis	CD28 on activated Treg	rs145947216	T	C	T	C	0.324	0.154523	0.0377	0.00758679	2	38369532	0.665388	0.357289	350256	2920	6.08e-06	2	38596674	0.0715	0.00698315	20.5201	27.1008
Autoimmune Thyroiditis	CD28 on activated Treg	rs468118	C	T	C	T	0.2311	0.0596536	0.0844	0.158438	3	55076214	0.47572	0.0836417	350256	2920	9.46e-07	3	55110241	0.04703	0.00820145	24.1297	27.1008
Autoimmune Thyroiditis	CD28 on activated Treg	rs4877468	T	C	T	C	0.1203	-0.120781	0.3497	0.363962	9	88643997	0.0570282	0.0634655	350256	2920	9.81e-06	9	91258912	0.02716	0.00667392	19.6053	27.1008
Autoimmune Thyroiditis	CD28 on activated Treg	rs55930426	G	C	G	C	0.1465	0.0921253	0.2122	0.303867	2	45995839	0.167548	0.0667514	350256	2920	5.05e-06	2	46222978	0.03205	0.0071046	20.8796	27.1008
Autoimmune Thyroiditis	CD28 on activated Treg	rs62183989	T	C	T	C	-0.3589	-0.125893	0.1983	0.124379	2	203744679	0.175238	0.0928716	350256	2920	1.13e-27	2	204609402	0.03258	0.0399005	121.268	27.1008
Autoimmune Thyroiditis	CD28 on activated Treg	rs6840739	G	A	G	A	0.1237	0.0642798	0.6692	0.511645	4	54492979	0.295122	0.0613971	350256	2920	9.27e-06	4	55359146	0.02785	0.00671092	19.7148	27.1008
Autoimmune Thyroiditis	CD28 on activated Treg	rs6942910	T	C	T	C	-0.1191	0.0161209	0.4909	0.398295	7	38550958	0.796273	0.0624421	350256	2920	6.1e-06	7	38590558	0.02628	0.00698467	20.5246	27.1008
Autoimmune Thyroiditis	CD28 on activated Treg	rs7143529	G	A	G	A	0.135	-0.0214008	0.7394	0.674418	14	92411676	0.743053	0.0652838	350256	2920	4.96e-06	14	92878020	0.0295	0.00712094	20.9279	27.1008
Autoimmune Thyroiditis	CD28 on activated Treg	rs72639339	A	G	A	G	-0.259	-0.0454678	0.0647	0.0429372	8	37287142	0.766687	0.15324	350256	2920	1.01e-06	8	37144660	0.05287	0.00815161	23.9819	27.1008
Autoimmune Thyroiditis	CD28 on activated Treg	rs72764027	A	G	A	G	0.2039	0.0466	0.0998	0.160922	15	95534606	0.583483	0.0849892	350256	2920	2.91e-06	15	96077835	0.04351	0.00746482	21.9462	27.1008
Autoimmune Thyroiditis	CD28 on activated Treg	rs72968907	A	G	A	G	-0.5763	-0.169084	0.0113	0.0382206	3	123982811	0.292474	0.160618	350256	2920	3.1e-06	3	123701658	0.1233	0.00742593	21.831	27.1008
Autoimmune Thyroiditis	CD28 on activated Treg	rs7304328	C	T	C	T	-0.3903	-0.0782915	0.0245	0.0464669	12	100493523	0.590523	0.145502	350256	2920	4.68e-06	12	100887301	0.08508	0.00715551	21.0303	27.1008
Autoimmune Thyroiditis	CD28 on activated Treg	rs76308995	A	C	A	C	-0.4326	-0.136591	0.0195	0.0459553	5	126027167	0.344061	0.144361	350256	2920	5.25e-06	5	125362860	0.09481	0.0070794	20.805	27.1008
Autoimmune Thyroiditis	CD28 on activated Treg	rs830643	A	G	A	G	-0.1259	-0.0800793	0.5106	0.437401	3	71617912	0.194477	0.0617206	350256	2920	1.52e-06	3	71667063	0.02613	0.0078877	23.1993	27.1008
Autoimmune Thyroiditis	CD28 on activated Treg	rs9288325	C	T	C	T	0.1215	0.0190671	0.513	0.627537	2	202082145	0.763059	0.0632481	350256	2920	4.5e-06	2	202946868	0.02645	0.00717449	21.0865	27.1008
Autoimmune Thyroiditis	CD127 on CD28+ CD45RA- CD8br	rs114103379	G	A	G	A	0.2367	-0.246515	0.0764	0.0154207	4	114033233	0.315177	0.24543	350256	2920	4.45e-06	4	114954389	0.05148	0.00718793	21.1262	22.2213
Autoimmune Thyroiditis	CD127 on CD28+ CD45RA- CD8br	rs116423144	A	G	A	G	0.8507	-0.244077	0.0077	0.0617313	5	174883051	0.0590024	0.129266	350256	2920	1.37e-08	5	174310054	0.1494	0.0109818	32.4007	22.2213
Autoimmune Thyroiditis	CD127 on CD28+ CD45RA- CD8br	rs11670885	A	T	A	T	0.2456	0.0420801	0.0702	0.239636	19	50049210	0.557695	0.0717762	350256	2920	3.8e-06	19	50552467	0.05303	0.00729209	21.4346	22.2213
Autoimmune Thyroiditis	CD127 on CD28+ CD45RA- CD8br	rs117293308	A	G	A	G	0.3943	-0.246457	0.025	0.0126757	11	43577731	0.368884	0.274279	350256	2920	4.47e-06	11	43599281	0.08577	0.00718568	21.1196	22.2213
Autoimmune Thyroiditis	CD127 on CD28+ CD45RA- CD8br	rs117562886	T	C	T	C	1.965	-0.403306	0.001	0.0217851	12	16297054	0.0600565	0.214481	350256	2920	9.39e-06	12	16449988	0.4426	0.00670498	19.6972	22.2213
Autoimmune Thyroiditis	CD127 on CD28+ CD45RA- CD8br	rs12597545	T	C	T	C	-0.1319	0.0612713	0.3289	0.456935	16	1344429	0.319594	0.0615612	350256	2920	5.93e-06	16	1394430	0.02906	0.00700587	20.5874	22.2213
Autoimmune Thyroiditis	CD127 on CD28+ CD45RA- CD8br	rs139665786	C	G	C	G	-0.4483	-0.537596	0.0192	0.0061462	6	21668470	0.189396	0.409638	350256	2920	5.66e-06	6	21668701	0.09859	0.00703112	20.6621	22.2213
Autoimmune Thyroiditis	CD127 on CD28+ CD45RA- CD8br	rs147561645	A	G	A	G	0.2741	-0.189183	0.0515	0.0257497	2	21272705	0.316754	0.188965	350256	2920	7.97e-06	2	21495577	0.06126	0.00680948	20.0063	22.2213
Autoimmune Thyroiditis	CD127 on CD28+ CD45RA- CD8br	rs17605660	G	A	G	A	-0.2002	0.0372435	0.1122	0.140037	6	111171229	0.673195	0.0883037	350256	2920	4.3e-06	6	111492432	0.04348	0.00720816	21.1861	22.2213
Autoimmune Thyroiditis	CD127 on CD28+ CD45RA- CD8br	rs17822001	C	T	C	T	-0.3525	0.0266116	0.0389	0.0126682	2	195009126	0.924818	0.282004	350256	2920	9.13e-07	2	195873850	0.07165	0.00822087	24.1874	22.2213
Autoimmune Thyroiditis	CD127 on CD28+ CD45RA- CD8br	rs2319326	T	C	T	C	-0.1985	0.154619	0.1062	0.12277	3	147667836	0.10056	0.0941567	350256	2920	8.01e-06	3	147385623	0.04439	0.00680149	19.9827	22.2213
Autoimmune Thyroiditis	CD127 on CD28+ CD45RA- CD8br	rs4968420	T	C	T	C	-0.1362	0.0714852	0.2928	0.329848	17	62275885	0.27347	0.0652769	350256	2920	6.49e-06	17	60353246	0.03014	0.00694478	20.4066	22.2213
Autoimmune Thyroiditis	CD127 on CD28+ CD45RA- CD8br	rs541367304	A	G	A	G	-1.598	-0.188276	0.0029	0.00456779	1	198313928	0.685332	0.464651	350256	2920	9.53e-08	1	198283058	0.2987	0.00970653	28.6013	22.2213
Autoimmune Thyroiditis	CD127 on CD28+ CD45RA- CD8br	rs56062431	C	G	C	G	0.3239	-0.0445134	0.0342	0.0653723	17	54054279	0.72148	0.124869	350256	2920	9.63e-06	17	52131640	0.07306	0.006686	19.6411	22.2213
Autoimmune Thyroiditis	CD127 on CD28+ CD45RA- CD8br	rs7275441	C	G	C	G	0.3548	-0.129358	0.963	0.962807	21	17453587	0.432421	0.164775	350256	2920	6.14e-07	21	18825905	0.07099	0.00848185	24.9618	22.2213
Autoimmune Thyroiditis	CD127 on CD28+ CD45RA- CD8br	rs75934614	G	A	G	A	0.5594	0.068077	0.0125	0.0246895	22	47733525	0.731996	0.198782	350256	2920	5.77e-06	22	48129274	0.1231	0.0070224	20.6363	22.2213
Autoimmune Thyroiditis	CD127 on CD28+ CD45RA- CD8br	rs77111030	A	T	A	T	0.4778	-0.0192343	0.0166	0.0641424	6	32055234	0.87676	0.12403	350256	2920	6.05e-06	6	32023011	0.1054	0.00698848	20.5359	22.2213
Autoimmune Thyroiditis	CD127 on CD28+ CD45RA- CD8br	rs77266206	T	A	T	A	1.14	0.0661801	0.0036	0.0150867	15	23797254	0.799499	0.260556	350256	2920	9.48e-07	15	24042401	0.232	0.00820114	24.1288	22.2213
Autoimmune Thyroiditis	CD127 on CD28+ CD45RA- CD8br	rs8009540	A	G	A	G	-0.2638	-0.0224555	0.0567	0.0302668	14	20424788	0.900032	0.178756	350256	2920	4.99e-06	14	20892947	0.05768	0.0071124	20.9027	22.2213
Autoimmune Thyroiditis	CD14 on CD14+ CD16- monocyte	rs1041345	A	G	A	G	-0.116	-0.0327021	0.5941	0.791406	12	40803983	0.665791	0.0757112	350256	3629	3.14e-06	12	41197785	0.02484	0.00597343	21.7958	24.0465
Autoimmune Thyroiditis	CD14 on CD14+ CD16- monocyte	rs111820782	T	C	T	C	1.103	0.234407	0.0025	0.0174453	14	28445350	0.317497	0.234497	350256	3629	4.43e-06	14	28914556	0.24	0.00578657	21.11	24.0465
Autoimmune Thyroiditis	CD14 on CD14+ CD16- monocyte	rs117925981	T	C	T	C	-0.2256	0.109119	0.07	0.0151358	10	110487397	0.667071	0.253663	350256	3629	1.9e-06	10	112247155	0.04728	0.00623476	22.7554	24.0465
Autoimmune Thyroiditis	CD14 on CD14+ CD16- monocyte	rs12663127	A	C	A	C	-0.2454	-0.12133	0.0513	0.027108	6	139239003	0.539036	0.197519	350256	3629	8.8e-06	6	139560140	0.05514	0.00542831	19.7959	24.0465
Autoimmune Thyroiditis	CD14 on CD14+ CD16- monocyte	rs139408196	T	C	T	C	0.2354	0.0301174	0.0864	0.0457034	12	40181371	0.838646	0.147906	350256	3629	1.36e-07	12	40575173	0.04457	0.00762808	27.8797	24.0465
Autoimmune Thyroiditis	CD14 on CD14+ CD16- monocyte	rs2040433	C	T	C	T	0.1877	0.0359568	0.1054	0.181209	1	7388094	0.652124	0.0797598	350256	3629	1.96e-06	1	7448154	0.03939	0.00621814	22.6943	24.0465
Autoimmune Thyroiditis	CD14 on CD14+ CD16- monocyte	rs26894	C	T	C	T	-0.1235	0.0117444	0.3912	0.263614	5	81121844	0.865996	0.0695977	350256	3629	5.84e-07	5	80417663	0.02467	0.00685835	25.047	24.0465
Autoimmune Thyroiditis	CD14 on CD14+ CD16- monocyte	rs4128876	G	A	G	A	-0.1093	0.0683046	0.5293	0.355393	6	155982739	0.285687	0.0639777	350256	3629	9.11e-06	6	156303873	0.02461	0.005406	19.7141	24.0465
Autoimmune Thyroiditis	CD14 on CD14+ CD16- monocyte	rs4660041	A	G	A	G	0.1312	0.0818579	0.7622	0.860989	1	241181311	0.351873	0.0879282	350256	3629	4.44e-06	1	241344611	0.02854	0.00578963	21.1213	24.0465
Autoimmune Thyroiditis	CD14 on CD14+ CD16- monocyte	rs567921813	C	G	C	G	0.2807	-0.0230807	0.0493	0.0284522	1	1160240	0.90453	0.192435	350256	3629	1.9e-06	1	1095620	0.05883	0.00623425	22.7535	24.0465
Autoimmune Thyroiditis	CD14 on CD14+ CD16- monocyte	rs58027502	T	C	T	C	-0.2591	-0.0953685	0.1375	0.270929	5	140598656	0.165471	0.0687635	350256	3629	1.57e-13	5	139978241	0.03497	0.0149017	54.8661	24.0465
Autoimmune Thyroiditis	CD14 on CD14+ CD16- monocyte	rs6713968	T	C	T	C	0.2996	0.069962	0.0353	0.0761088	2	78389758	0.541443	0.114573	350256	3629	4.65e-06	2	78616884	0.06532	0.0057636	21.0258	24.0465
Autoimmune Thyroiditis	CD14 on CD14+ CD16- monocyte	rs76903175	G	C	G	C	-0.2037	-0.12578	0.0809	0.0408317	18	76180492	0.41418	0.154036	350256	3629	4.64e-06	18	73892447	0.04441	0.00576399	21.0272	24.0465
Autoimmune Thyroiditis	CD14 on CD14+ CD16- monocyte	rs77624779	G	A	G	A	-0.8583	-0.326992	0.0041	0.0115602	9	119964153	0.266001	0.293973	350256	3629	4.24e-06	9	122726431	0.1863	0.00581477	21.2135	24.0465
Autoimmune Thyroiditis	CD14 on CD14+ CD16- monocyte	rs79186565	T	C	T	C	0.1448	0.0107519	0.1659	0.146309	14	23208176	0.901061	0.0864851	350256	3629	9.89e-06	14	23677385	0.03272	0.00536767	19.5736	24.0465
Autoimmune Thyroiditis	CD14 on CD14+ CD16- monocyte	rs9481732	C	T	C	T	-0.2128	-0.170885	0.9211	0.987604	6	117803626	0.537301	0.277007	350256	3629	2.32e-06	6	118124789	0.04498	0.00612981	22.3699	24.0465
Autoimmune Thyroiditis	HLA DR on CD14- CD16-	rs10485346	A	G	A	G	-0.1208	-0.0393431	0.5882	0.447848	6	33898282	0.522027	0.0614522	350256	3629	3.73e-06	6	33866059	0.02608	0.00587722	21.4427	35.6151
Autoimmune Thyroiditis	HLA DR on CD14- CD16-	rs111407432	A	G	A	G	0.1916	0.0474911	0.1137	0.0703406	6	152264078	0.692848	0.120233	350256	3629	1.42e-06	6	152585213	0.03967	0.006387	23.3146	35.6151
Autoimmune Thyroiditis	HLA DR on CD14- CD16-	rs113688693	C	A	C	A	-1.313	0.401933	0.0018	0.0196884	2	234207082	0.0722321	0.223587	350256	3629	6.56e-06	2	235115726	0.2908	0.00558626	20.3752	35.6151
Autoimmune Thyroiditis	HLA DR on CD14- CD16-	rs116683794	G	A	G	A	0.3299	-0.230368	0.096	0.00472888	6	33066337	0.603993	0.444154	350256	3629	9.18e-13	6	33034114	0.04603	0.013957	51.3385	35.6151
Autoimmune Thyroiditis	HLA DR on CD14- CD16-	rs117789335	T	C	T	C	1.806	-0.159681	0.0008	0.0737639	10	123858378	0.182843	0.119876	350256	3629	7.59e-06	10	125617894	0.4028	0.00550897	20.0917	35.6151
Autoimmune Thyroiditis	HLA DR on CD14- CD16-	rs12466446	C	A	C	A	0.1574	-0.144067	0.8467	0.740422	2	211461917	0.0390661	0.0698171	350256	3629	4.61e-06	2	212326642	0.03431	0.00576593	21.0343	35.6151
Autoimmune Thyroiditis	HLA DR on CD14- CD16-	rs139738120	A	G	A	G	-0.4023	0.0900193	0.02	0.0883043	3	167432580	0.407737	0.108734	350256	3629	6.86e-06	3	167150368	0.08931	0.00556021	20.2797	35.6151
Autoimmune Thyroiditis	HLA DR on CD14- CD16-	rs1415809	C	T	C	T	-0.3632	0.211931	0.0244	0.0322526	6	145327437	0.225614	0.174899	350256	3629	6.25e-06	6	145648573	0.08027	0.0056099	20.4619	35.6151
Autoimmune Thyroiditis	HLA DR on CD14- CD16-	rs142006783	C	T	C	T	-0.909	0.00854289	0.0045	0.0386478	16	74617835	0.957898	0.161823	350256	3629	9.43e-06	16	74651733	0.2049	0.00539396	19.67	35.6151
Autoimmune Thyroiditis	HLA DR on CD14- CD16-	rs147554267	A	C	A	C	-0.6235	-0.306014	0.0074	0.0486671	18	61378396	0.0347344	0.144932	350256	3629	7.38e-06	18	59045629	0.1389	0.00552175	20.1386	35.6151
Autoimmune Thyroiditis	HLA DR on CD14- CD16-	rs17008807	G	T	G	T	0.4565	0.676001	0.0161	0.00984555	4	90233813	0.0362285	0.322774	350256	3629	2.64e-06	4	91154964	0.09703	0.00606236	22.1223	35.6151
Autoimmune Thyroiditis	HLA DR on CD14- CD16-	rs17486987	T	A	T	A	-0.1406	0.00892117	0.2917	0.149968	3	169447040	0.917244	0.0858577	350256	3629	2.38e-07	3	169164828	0.02716	0.00733042	26.7838	35.6151
Autoimmune Thyroiditis	HLA DR on CD14- CD16-	rs189320558	T	C	T	C	0.5803	-0.161436	0.0099	0.0202708	10	123574243	0.448869	0.213172	350256	3629	4.15e-06	10	125333759	0.1259	0.00582012	21.2331	35.6151
Autoimmune Thyroiditis	HLA DR on CD14- CD16-	rs2109574	G	T	G	T	-0.2258	0.0801588	0.9369	0.943101	15	96921351	0.545161	0.132488	350256	3629	8.58e-06	15	97464581	0.05066	0.00544452	19.8554	35.6151
Autoimmune Thyroiditis	HLA DR on CD14- CD16-	rs2734573	A	C	A	C	-0.285	0.201877	0.5397	0.413815	6	31526961	0.000798068	0.0601996	350256	3629	3.67e-24	6	31494738	0.02791	0.0279306	104.215	35.6151
Autoimmune Thyroiditis	HLA DR on CD14- CD16-	rs4780334	A	G	A	G	0.1782	0.039198	0.8307	0.751287	16	10908769	0.580406	0.0709091	350256	3629	5.68e-08	16	11002626	0.03276	0.0080875	29.5725	35.6151
Autoimmune Thyroiditis	HLA DR on CD14- CD16-	rs6139723	A	T	A	T	-0.1551	0.0713097	0.1528	0.13221	20	5416933	0.427462	0.0898626	350256	3629	4.71e-06	20	5397579	0.03383	0.0057587	21.0078	35.6151
Autoimmune Thyroiditis	HLA DR on CD14- CD16-	rs6790767	G	A	G	A	-0.1165	-0.0685876	0.4744	0.571901	3	39254614	0.268436	0.0619765	350256	3629	3.57e-06	3	39296105	0.0251	0.00590129	21.531	35.6151
Autoimmune Thyroiditis	HLA DR on CD14- CD16-	rs72502555	G	C	G	C	0.2326	0.20357	0.2656	0.0632944	6	31266431	0.107407	0.126444	350256	3629	5.53e-13	6	31234208	0.03214	0.0142271	52.3466	35.6151
Autoimmune Thyroiditis	HLA DR on CD14- CD16-	rs7354407	T	C	T	C	0.4548	-0.264156	0.0158	0.0322814	20	54228447	0.126565	0.172901	350256	3629	8.42e-06	20	52844986	0.102	0.00544855	19.8702	35.6151
Autoimmune Thyroiditis	HLA DR on CD14- CD16-	rs75289830	A	G	A	G	-0.6858	-0.016124	0.0073	0.0260399	7	742117	0.933719	0.193876	350256	3629	5.37e-06	7	781754	0.1505	0.00568928	20.7531	35.6151
Autoimmune Thyroiditis	HLA DR on CD14- CD16-	rs78010789	A	G	A	G	-0.4363	-0.0543836	0.0178	0.0247238	12	112880021	0.783478	0.19791	350256	3629	4.86e-06	12	113317826	0.09532	0.00574005	20.9393	35.6151
Autoimmune Thyroiditis	HLA DR on CD14- CD16-	rs78417437	A	G	A	G	-0.7134	0.236237	0.0065	0.023446	10	78585679	0.23735	0.199924	350256	3629	5.19e-06	10	80345436	0.1563	0.00570789	20.8213	35.6151
Autoimmune Thyroiditis	HLA DR on CD14- CD16-	rs9268430	C	A	C	A	-0.4773	0.368389	0.2896	0.0729559	6	32377652	0.000341012	0.102845	350256	3629	1.84e-47	6	32345429	0.0325	0.0560991	215.564	35.6151
Autoimmune Thyroiditis	CD14 on Mo MDSC	rs10883096	A	G	A	G	-0.2219	0.0314095	0.1583	0.0786453	10	98443759	0.782871	0.113976	350256	1570	9.76e-06	10	100203516	0.05001	0.0123848	19.6629	21.3791
Autoimmune Thyroiditis	CD14 on Mo MDSC	rs10917759	G	A	G	A	-0.2436	0.00671611	0.1634	0.121491	1	163465808	0.943201	0.0942655	350256	1570	6.06e-07	1	163435598	0.04863	0.0157311	25.0607	21.3791
Autoimmune Thyroiditis	CD14 on Mo MDSC	rs11150478	A	G	A	G	0.1615	0.0453892	0.4732	0.29428	16	82558606	0.500457	0.0673659	350256	1570	7.73e-06	16	82592211	0.036	0.0126564	20.0996	21.3791
Autoimmune Thyroiditis	CD14 on Mo MDSC	rs111912592	C	T	C	T	-0.4535	0.0602157	0.036	0.15364	10	10748555	0.476198	0.0845216	350256	1570	2.85e-06	10	10790518	0.09652	0.0138662	22.0479	21.3791
Autoimmune Thyroiditis	CD14 on Mo MDSC	rs113721058	A	G	A	G	-0.7239	0.109383	0.0134	0.00663257	1	228409321	0.770439	0.374855	350256	1570	8.08e-06	1	228597022	0.1616	0.01262	20.0411	21.3791
Autoimmune Thyroiditis	CD14 on Mo MDSC	rs1174651	C	A	C	A	0.1846	0.00151337	0.5185	0.414792	12	58238801	0.980635	0.0623493	350256	1570	4.25e-07	12	58632584	0.03634	0.0161701	25.7715	21.3791
Autoimmune Thyroiditis	CD14 on Mo MDSC	rs117556192	A	G	A	G	0.7302	0.666229	0.0134	0.00284001	16	49633388	0.209041	0.53035	350256	1570	8.18e-06	16	49667299	0.1632	0.0125904	19.9935	21.3791
Autoimmune Thyroiditis	CD14 on Mo MDSC	rs11848927	C	T	C	T	-0.3897	-0.169805	0.0449	0.047205	14	48840702	0.244555	0.145921	350256	1570	9.86e-06	14	49309905	0.08787	0.0123729	19.6438	21.3791
Autoimmune Thyroiditis	CD14 on Mo MDSC	rs138125418	T	C	T	C	0.3424	0.287389	0.0634	0.00852512	20	47359985	0.404679	0.344884	350256	1570	5.39e-06	20	45988729	0.075	0.0131014	20.8157	21.3791
Autoimmune Thyroiditis	CD14 on Mo MDSC	rs138194426	A	G	A	G	2.44	0.300371	0.001	0.0380067	6	124347852	0.0619227	0.160897	350256	1570	7.47e-06	6	124668998	0.5429	0.0127025	20.1737	21.3791
Autoimmune Thyroiditis	CD14 on Mo MDSC	rs142486612	T	C	T	C	0.8103	0.4626	0.0096	0.00916115	1	164855152	0.145894	0.318115	350256	1570	8.26e-06	1	164824389	0.1811	0.0125908	19.9941	21.3791
Autoimmune Thyroiditis	CD14 on Mo MDSC	rs1520811	A	G	A	G	0.2027	0.0249852	0.2268	0.286138	12	117327262	0.713272	0.0679934	350256	1570	4.18e-06	12	117765067	0.04389	0.0134034	21.3021	21.3791
Autoimmune Thyroiditis	CD14 on Mo MDSC	rs17429020	C	T	C	T	-0.2464	-0.0397531	0.1137	0.130052	7	132631558	0.660178	0.0904164	350256	1570	9.76e-06	7	132316317	0.05552	0.0123899	19.6711	21.3791
Autoimmune Thyroiditis	CD14 on Mo MDSC	rs3823806	A	G	A	G	0.2277	-0.0631672	0.1557	0.16963	7	78041320	0.438755	0.0815799	350256	1570	4.41e-06	7	77670637	0.04943	0.0133357	21.1929	21.3791
Autoimmune Thyroiditis	CD14 on Mo MDSC	rs6048146	G	A	G	A	0.4312	0.298299	0.0373	0.0348852	20	22507629	0.0737938	0.166844	350256	1570	8.23e-06	20	22488267	0.09639	0.0125862	19.9866	21.3791
Autoimmune Thyroiditis	CD14 on Mo MDSC	rs62036290	T	C	T	C	0.8626	-0.343343	0.008	0.0233701	16	25843495	0.0952423	0.205795	350256	1570	8.79e-06	16	25854816	0.1934	0.0125123	19.8679	21.3791
Autoimmune Thyroiditis	CD14 on Mo MDSC	rs62542759	T	C	T	C	0.3711	-0.10596	0.0522	0.0117153	9	26635466	0.710492	0.285457	350256	1570	7.78e-06	9	26635464	0.08272	0.012657	20.1005	21.3791
Autoimmune Thyroiditis	CD14 on Mo MDSC	rs6453485	T	C	T	C	0.3322	0.103982	0.0997	0.247765	5	79855929	0.144376	0.0712359	350256	1570	4.64e-08	5	79151752	0.06048	0.0188543	30.1316	21.3791
Autoimmune Thyroiditis	CD14 on Mo MDSC	rs6660065	G	A	G	A	0.3284	-0.0168145	0.0611	0.166141	1	240996548	0.837897	0.0821886	350256	1570	7.55e-06	1	241159848	0.07309	0.0126953	20.1621	21.3791
Autoimmune Thyroiditis	CD14 on Mo MDSC	rs6818126	C	T	C	T	-0.3732	-0.00535769	0.9471	0.93724	4	130827383	0.966041	0.125843	350256	1570	3.91e-06	4	131748538	0.08057	0.0134816	21.4281	21.3791
Autoimmune Thyroiditis	CD14 on Mo MDSC	rs6891742	G	A	G	A	-2.151	-0.222694	0.0013	0.00406291	5	163918705	0.645208	0.483667	350256	1570	3.88e-06	5	163345711	0.4641	0.0134976	21.4538	21.3791
Autoimmune Thyroiditis	CD14 on Mo MDSC	rs72798896	T	C	T	C	-0.255	-0.0967272	0.1373	0.271211	5	140599060	0.159452	0.0687511	350256	1570	1.22e-06	5	139978645	0.05235	0.0148879	23.697	21.3791
Autoimmune Thyroiditis	CD14 on Mo MDSC	rs75305369	G	A	G	A	0.3575	0.123634	0.058	0.0206003	6	3990964	0.575828	0.220976	350256	1570	6.85e-06	6	3991198	0.07921	0.0128084	20.3441	21.3791
Autoimmune Thyroiditis	CD14 on Mo MDSC	rs7999168	C	A	C	A	-0.1756	-0.0397135	0.6914	0.827344	13	46106129	0.622785	0.0807338	350256	1570	6.46e-06	13	46680264	0.0388	0.0128782	20.4565	21.3791
Autoimmune Thyroiditis	CD80 on CD62L+ plasmacytoid DC	rs115568119	T	C	T	C	-0.7767	-0.110325	0.0078	0.102659	1	118179295	0.279462	0.102008	350256	2871	1.17e-06	1	118721918	0.1594	0.00820201	23.7262	25.3471
Autoimmune Thyroiditis	CD80 on CD62L+ plasmacytoid DC	rs12239268	A	G	A	G	-0.1987	0.128431	0.1292	0.190859	1	202082069	0.100153	0.078116	350256	2871	1.95e-06	1	202051197	0.04166	0.00786134	22.7329	25.3471
Autoimmune Thyroiditis	CD80 on CD62L+ plasmacytoid DC	rs138318679	T	G	T	G	0.2618	-0.0553495	0.0691	0.0378853	21	44674679	0.732334	0.16183	350256	2871	2e-06	21	46094596	0.05496	0.0078414	22.6748	25.3471
Autoimmune Thyroiditis	CD80 on CD62L+ plasmacytoid DC	rs144549482	C	A	C	A	-1.358	-0.0973924	0.0019	0.071108	7	113572449	0.416792	0.119941	350256	2871	9.87e-06	7	113212504	0.3067	0.0067824	19.5916	25.3471
Autoimmune Thyroiditis	CD80 on CD62L+ plasmacytoid DC	rs1878266	T	C	T	C	0.136	-0.00115819	0.6872	0.625531	11	83841616	0.985364	0.0631352	350256	2871	7.35e-06	11	83552659	0.03027	0.00698195	20.1721	25.3471
Autoimmune Thyroiditis	CD80 on CD62L+ plasmacytoid DC	rs2786227	T	C	T	C	-0.156	0.0626878	0.7907	0.728221	13	35124653	0.362543	0.0688475	350256	2871	6.04e-06	13	35698790	0.0344	0.00711212	20.5508	25.3471
Autoimmune Thyroiditis	CD80 on CD62L+ plasmacytoid DC	rs34388196	G	A	G	A	0.1293	0.00458006	0.4998	0.429144	17	30207451	0.941023	0.0619057	350256	2871	6.82e-06	17	28534469	0.02868	0.00702978	20.3112	25.3471
Autoimmune Thyroiditis	CD80 on CD62L+ plasmacytoid DC	rs379605	T	G	T	G	0.1274	-0.0263839	0.3772	0.463873	1	30515683	0.669192	0.061752	350256	2871	8.98e-06	1	30988530	0.02863	0.0068498	19.7876	25.3471
Autoimmune Thyroiditis	CD80 on CD62L+ plasmacytoid DC	rs62447171	A	G	A	G	-0.2089	0.0464938	0.2426	0.206749	7	50270294	0.536628	0.0752425	350256	2871	3.09e-10	7	50309890	0.03307	0.0137082	39.8755	25.3471
Autoimmune Thyroiditis	CD80 on CD62L+ plasmacytoid DC	rs639092	G	A	G	A	0.1504	0.0676658	0.2436	0.168959	17	78518486	0.406098	0.0814486	350256	2871	4.03e-06	17	76514568	0.03257	0.00737247	21.3087	25.3471
Autoimmune Thyroiditis	CD80 on CD62L+ plasmacytoid DC	rs6921419	T	C	T	C	-0.1692	-0.0739338	0.1742	0.162615	6	48145622	0.372091	0.0828331	350256	2871	5.82e-06	6	48113358	0.03725	0.00713518	20.618	25.3471
Autoimmune Thyroiditis	CD80 on CD62L+ plasmacytoid DC	rs7185638	A	G	A	G	0.1724	0.0769818	0.2024	0.286952	16	86707394	0.257251	0.0679503	350256	2871	6.19e-07	16	86741000	0.03451	0.00861772	24.9392	25.3471
Autoimmune Thyroiditis	CD80 on CD62L+ plasmacytoid DC	rs75061768	A	G	A	G	1.644	0.485117	0.0016	0.020922	11	88107068	0.0200692	0.208648	350256	2871	2.67e-06	11	87840236	0.3494	0.00765224	22.1236	25.3471
Autoimmune Thyroiditis	CD80 on CD62L+ plasmacytoid DC	rs7573831	G	C	G	C	0.1335	-0.0197537	0.3497	0.284083	2	37871887	0.771859	0.0681291	350256	2871	7.49e-06	2	38099030	0.02976	0.00696033	20.1092	25.3471
Autoimmune Thyroiditis	CD80 on CD62L+ plasmacytoid DC	rs7658518	A	G	A	G	-0.2821	-0.0124548	0.2941	0.219309	4	83239126	0.866564	0.0741248	350256	2871	4.45e-20	4	84160279	0.03052	0.0288981	85.3757	25.3471
Autoimmune Thyroiditis	CD80 on CD62L+ plasmacytoid DC	rs7761641	T	C	T	C	-0.1321	-0.0670915	0.6062	0.654509	6	41988737	0.299697	0.0646924	350256	2871	5.37e-06	6	41956475	0.02898	0.00718528	20.7638	25.3471
Autoimmune Thyroiditis	CD80 on CD62L+ plasmacytoid DC	rs7812595	T	G	T	G	0.3208	0.0834951	0.0474	0.0433368	8	134481363	0.57897	0.150471	350256	2871	6.29e-07	8	135493606	0.06426	0.00860598	24.9049	25.3471
Autoimmune Thyroiditis	CD80 on CD62L+ plasmacytoid DC	rs78312719	A	G	A	G	-0.4082	-0.219828	0.0259	0.0298551	3	16572893	0.227034	0.181972	350256	2871	4.24e-06	3	16614400	0.08858	0.00734245	21.2213	25.3471
Autoimmune Thyroiditis	CD80 on CD62L+ plasmacytoid DC	rs78700726	C	G	C	G	-0.4012	0.0124839	0.0266	0.00631361	1	59207438	0.974738	0.394231	350256	2871	4.19e-06	1	59673110	0.08702	0.00734932	21.2413	25.3471
Autoimmune Thyroiditis	CD80 on CD62L+ plasmacytoid DC	rs79213920	A	G	A	G	-2.156	0.111385	0.001	0.0033395	1	225283647	0.83393	0.531256	350256	2871	6.44e-06	1	225471349	0.4771	0.00706264	20.4069	25.3471
Autoimmune Thyroiditis	CD80 on CD62L+ plasmacytoid DC	rs8094829	T	C	T	C	-0.3138	-0.0130915	0.0401	0.0290691	18	6023964	0.942852	0.182624	350256	2871	8.61e-06	18	6023963	0.0704	0.00687278	19.8545	25.3471
Autoimmune Thyroiditis	CD45 on CD66b++ myelod cell	rs111573488	A	C	A	C	-0.9592	-0.291144	0.0082	0.0668231	12	82329871	0.0189112	0.124035	350256	1465	3.01e-06	12	82723650	0.2046	0.0147809	21.949	21.7431
Autoimmune Thyroiditis	CD45 on CD66b++ myelod cell	rs114313091	A	C	A	C	-0.8788	-0.0644732	0.0089	0.0412173	1	226715488	0.678155	0.155364	350256	1465	8.78e-06	1	226903189	0.197	0.0134014	19.8726	21.7431
Autoimmune Thyroiditis	CD45 on CD66b++ myelod cell	rs117014682	T	C	T	C	-0.4569	0.202516	0.0375	0.0101754	16	19682305	0.506431	0.304809	350256	1465	2e-06	16	19693627	0.09575	0.0153048	22.739	21.7431
Autoimmune Thyroiditis	CD45 on CD66b++ myelod cell	rs12555208	T	C	T	C	-0.415	-0.236151	0.044	0.00995074	9	127768863	0.451435	0.313603	350256	1465	3.35e-06	9	130531142	0.08894	0.0146439	21.7425	21.7431
Autoimmune Thyroiditis	CD45 on CD66b++ myelod cell	rs138540634	T	C	T	C	-0.5642	-0.0399671	0.0232	0.0144663	4	90317600	0.875493	0.25508	350256	1465	5.69e-06	4	91238751	0.1239	0.0139567	20.7076	21.7431
Autoimmune Thyroiditis	CD45 on CD66b++ myelod cell	rs2095320	T	C	T	C	1.613	0.272849	0.0027	0.0219384	14	96197503	0.211121	0.218194	350256	1465	5.69e-06	14	96663840	0.3542	0.0139582	20.7099	21.7431
Autoimmune Thyroiditis	CD45 on CD66b++ myelod cell	rs34661403	T	C	T	C	-0.1827	-0.105916	0.3041	0.169275	1	86250318	0.188917	0.0806187	350256	1465	5.36e-06	1	86716001	0.04	0.0140404	20.8336	21.7431
Autoimmune Thyroiditis	CD45 on CD66b++ myelod cell	rs3755285	C	T	C	T	-0.1935	-0.02461	0.3235	0.242378	2	102227560	0.73152	0.0717274	350256	1465	9.29e-07	2	102844020	0.03928	0.0162947	24.234	21.7431
Autoimmune Thyroiditis	CD45 on CD66b++ myelod cell	rs4494933	C	T	C	T	-0.1888	-0.00034378	0.6812	0.70816	3	164865117	0.995938	0.0675332	350256	1465	1.76e-06	3	164582905	0.03935	0.0154705	22.9891	21.7431
Autoimmune Thyroiditis	CD45 on CD66b++ myelod cell	rs61907767	G	C	G	C	0.4017	0.162554	0.0573	0.0567422	11	128547656	0.22079	0.132759	350256	1465	6.53e-07	11	128417551	0.08039	0.016758	24.9348	21.7431
Autoimmune Thyroiditis	CD45 on CD66b++ myelod cell	rs62257614	C	T	C	T	0.1949	-0.0426627	0.2263	0.219516	3	52430811	0.565454	0.0742269	350256	1465	8.37e-06	3	52464827	0.04359	0.0134625	19.9644	21.7431
Autoimmune Thyroiditis	CD45 on CD66b++ myelod cell	rs62275033	A	G	A	G	0.317	-0.0424086	0.0775	0.0276022	3	149171448	0.819847	0.186214	350256	1465	3.05e-06	3	148889235	0.06766	0.0147624	21.921	21.7431
Autoimmune Thyroiditis	CD45 on CD66b++ myelod cell	rs67708934	A	G	A	G	-0.2109	0.130926	0.1881	0.118803	7	82386027	0.169831	0.0953752	350256	1465	5.56e-06	7	82015343	0.04625	0.0139949	20.7652	21.7431
Autoimmune Thyroiditis	CD45 on CD66b++ myelod cell	rs72696815	T	C	T	C	0.2641	-0.0953972	0.1143	0.0838636	14	94649193	0.391751	0.111387	350256	1465	5.84e-06	14	95115530	0.05807	0.0139222	20.6557	21.7431
Autoimmune Thyroiditis	CD45 on CD66b++ myelod cell	rs74813486	T	A	T	A	0.3315	-0.0239487	0.0782	0.0599543	17	51881510	0.854591	0.130678	350256	1465	2.32e-06	17	49958870	0.06989	0.0151245	22.4669	21.7431
Autoimmune Thyroiditis	CD45 on CD66b++ myelod cell	rs75424883	C	T	C	T	0.4307	-0.0634029	0.0406	0.0188429	10	23583723	0.784229	0.231556	350256	1465	3.99e-06	10	23872652	0.09303	0.0144198	21.4048	21.7431
Autoimmune Thyroiditis	CD45 on Mo MDSC	rs10410260	T	C	T	C	0.2822	-0.160736	0.9041	0.915881	19	7150927	0.149832	0.111613	350256	1570	8.85e-06	19	7150938	0.0633	0.012501	19.8497	21.3512
Autoimmune Thyroiditis	CD45 on Mo MDSC	rs11070797	T	C	T	C	0.3519	0.150788	0.0618	0.0601247	15	31084493	0.24584	0.129932	350256	1570	5.12e-06	15	31376696	0.0769	0.0131623	20.9138	21.3512
Autoimmune Thyroiditis	CD45 on Mo MDSC	rs111704828	T	C	T	C	-0.5854	-0.165694	0.0226	0.0432556	10	2066061	0.271561	0.150702	350256	1570	2.37e-06	10	2108255	0.1236	0.0140866	22.4034	21.3512
Autoimmune Thyroiditis	CD45 on Mo MDSC	rs139648605	G	A	G	A	0.3404	0.247226	0.0682	0.123294	2	59261457	0.00401181	0.0859251	350256	1570	2.88e-06	2	59488592	0.07249	0.0138505	22.0226	21.3512
Autoimmune Thyroiditis	CD45 on Mo MDSC	rs142164490	A	T	A	T	-1.008	-0.0245528	0.0099	0.0156031	6	101635807	0.922389	0.252018	350256	1570	2.6e-07	6	102083682	0.1949	0.0167518	26.7143	21.3512
Autoimmune Thyroiditis	CD45 on Mo MDSC	rs145290654	A	G	A	G	0.6077	-0.226893	0.0204	0.0408009	3	46571550	0.146874	0.156406	350256	1570	4.39e-06	3	46613040	0.1319	0.01334	21.2	21.3512
Autoimmune Thyroiditis	CD45 on Mo MDSC	rs145907787	A	G	A	G	-0.7882	-1.06452	0.0115	9.73e-05	6	132761592	0.751057	3.35552	350256	1570	6.96e-06	6	133082731	0.1748	0.012785	20.3066	21.3512
Autoimmune Thyroiditis	CD45 on Mo MDSC	rs147320610	T	C	T	C	-1.27	-0.272059	0.0038	0.0420446	4	178846216	0.0807012	0.155763	350256	1570	9.89e-06	4	179767370	0.2865	0.0123611	19.6248	21.3512
Autoimmune Thyroiditis	CD45 on Mo MDSC	rs17719731	G	A	G	A	-0.6414	-0.358756	0.0169	0.0213329	2	208589187	0.0992956	0.217655	350256	1570	9.83e-06	2	209453912	0.1446	0.0123769	19.6502	21.3512
Autoimmune Thyroiditis	CD45 on Mo MDSC	rs41270829	T	G	T	G	0.2225	-0.0226772	0.1682	0.198534	1	39546018	0.767996	0.0768729	350256	1570	6.35e-06	1	40011690	0.04912	0.0129004	20.4923	21.3512
Autoimmune Thyroiditis	CD45 on Mo MDSC	rs6696776	C	T	C	T	-0.232	0.103847	0.8541	0.733884	1	107387583	0.137761	0.0699694	350256	1570	5.43e-06	1	107930205	0.05083	0.0130952	20.8057	21.3512
Autoimmune Thyroiditis	CD45 on Mo MDSC	rs73116504	G	A	G	A	0.495	-0.138453	0.0293	0.00747559	7	52403135	0.696777	0.355304	350256	1570	7.53e-06	7	52470831	0.1102	0.0126883	20.1509	21.3512
Autoimmune Thyroiditis	CD45 on Mo MDSC	rs76204403	A	G	A	G	-0.8701	-0.196181	0.0096	0.00968938	8	120856095	0.540163	0.320261	350256	1570	1.99e-06	8	121868335	0.1823	0.0143024	22.7516	21.3512
Autoimmune Thyroiditis	CD45 on Mo MDSC	rs79805545	C	T	C	T	0.5593	0.335135	0.0255	0.0196384	5	153358317	0.127695	0.220012	350256	1570	2.14e-06	5	152737877	0.1176	0.0142024	22.5903	21.3512
Autoimmune Thyroiditis	CD45 on Mo MDSC	rs7983916	G	A	G	A	0.2355	-0.0851193	0.1369	0.0563818	13	22068755	0.519678	0.132205	350256	1570	8.52e-06	13	22642894	0.05274	0.0125407	19.9135	21.3512
Autoimmune Thyroiditis	CD45 on Mo MDSC	rs8091698	T	C	T	C	-0.1825	-0.0347432	0.2809	0.329297	18	64740031	0.593923	0.0651647	350256	1570	6.26e-06	18	62407267	0.04027	0.0129127	20.512	21.3512
Autoimmune Thyroiditis	CD45 on Mo MDSC	rs9566131	T	G	T	G	0.2539	0.181634	0.1436	0.204908	13	86159904	0.0119969	0.0722998	350256	1570	1.68e-06	13	86734039	0.05283	0.0144985	23.068	21.3512
Autoimmune Thyroiditis	CD8 on EM CD8br	rs114486180	A	T	A	T	-0.2339	0.0957716	0.0754	0.0615848	2	192296771	0.450606	0.12695	350256	2912	5.33e-06	2	193161497	0.0513	0.00708835	20.7743	26.7132
Autoimmune Thyroiditis	CD8 on EM CD8br	rs115795061	A	T	A	T	-0.3131	0.149817	0.0455	0.00821292	6	32764084	0.662127	0.342848	350256	2912	4.9e-06	6	32731861	0.06839	0.0071462	20.9451	26.7132
Autoimmune Thyroiditis	CD8 on EM CD8br	rs117197627	T	G	T	G	2.156	0.558955	0.0009	0.00179179	10	18184906	0.441082	0.725569	350256	2912	8.86e-07	10	18473835	0.4378	0.00825948	24.2353	26.7132
Autoimmune Thyroiditis	CD8 on EM CD8br	rs11771058	C	T	C	T	0.1285	-0.118786	0.3748	0.407467	7	52940903	0.0572954	0.0624843	350256	2912	4.94e-06	7	53008596	0.02808	0.00714017	20.9273	26.7132
Autoimmune Thyroiditis	CD8 on EM CD8br	rs12478003	A	G	A	G	0.1702	-0.0113054	0.1741	0.283132	2	47252730	0.868005	0.0680261	350256	2912	3.9e-06	2	47479869	0.03679	0.00729605	21.3876	26.7132
Autoimmune Thyroiditis	CD8 on EM CD8br	rs13171873	A	G	A	G	-0.2102	-0.299316	0.1008	0.00384652	5	3080542	0.550804	0.501741	350256	2912	4.66e-06	5	3080656	0.04581	0.00717835	21.04	26.7132
Autoimmune Thyroiditis	CD8 on EM CD8br	rs16889563	T	A	T	A	-0.2773	0.152589	0.0544	0.109618	8	40550960	0.126067	0.0997446	350256	2912	4.98e-06	8	40408479	0.06062	0.00713455	20.9107	26.7132
Autoimmune Thyroiditis	CD8 on EM CD8br	rs16995213	G	A	G	A	-0.3019	0.390848	0.0491	0.0376162	20	15024691	0.0157841	0.161918	350256	2912	1.69e-06	20	15005337	0.06294	0.00783905	22.9919	26.7132
Autoimmune Thyroiditis	CD8 on EM CD8br	rs1701094	A	G	A	G	-0.259	0.0496527	0.0561	0.072724	12	44075074	0.672411	0.117426	350256	2912	8.45e-06	12	44468877	0.05805	0.00678961	19.8928	26.7132
Autoimmune Thyroiditis	CD8 on EM CD8br	rs17201560	C	T	C	T	-0.5186	-0.126276	0.029	0.0333317	6	32079491	0.456914	0.169739	350256	2912	2.13e-09	6	32047268	0.08634	0.0122378	36.0531	26.7132
Autoimmune Thyroiditis	CD8 on EM CD8br	rs184295970	T	G	T	G	1.282	-0.309037	0.0022	0.0211873	1	95370967	0.146223	0.212688	350256	2912	3.29e-06	1	95836523	0.2751	0.00740247	21.7018	26.7132
Autoimmune Thyroiditis	CD8 on EM CD8br	rs2571390	C	T	C	T	0.3643	-0.145485	0.8223	0.616608	6	29955777	0.0206866	0.0628808	350256	2912	6.16e-22	6	29923554	0.03754	0.0313268	94.1091	26.7132
Autoimmune Thyroiditis	CD8 on EM CD8br	rs2734989	A	G	A	G	-0.1683	-0.0647027	0.1911	0.149581	6	29844866	0.453307	0.0862802	350256	2912	5.36e-06	6	29812643	0.03692	0.00708542	20.7657	26.7132
Autoimmune Thyroiditis	CD8 on EM CD8br	rs3000791	T	C	T	C	0.1608	0.0513738	0.7428	0.790029	1	227411473	0.496563	0.0755601	350256	2912	4.69e-07	1	227599174	0.03183	0.00868796	25.5035	26.7132
Autoimmune Thyroiditis	CD8 on EM CD8br	rs3020726	G	A	G	A	-0.2979	-0.0213657	0.1384	0.0962404	2	86789383	0.836349	0.103433	350256	2912	7.15e-14	2	87016506	0.03961	0.019054	56.524	26.7132
Autoimmune Thyroiditis	CD8 on EM CD8br	rs35677476	G	T	G	T	0.1559	-0.0298829	0.1911	0.24522	14	33315594	0.674242	0.0710934	350256	2912	9.2e-06	14	33784800	0.03508	0.00673668	19.7367	26.7132
Autoimmune Thyroiditis	CD8 on EM CD8br	rs4782640	C	A	C	A	-0.1305	-0.0660485	0.5529	0.397522	16	84603568	0.293639	0.062893	350256	2912	1.97e-06	16	84637174	0.02739	0.00773523	22.685	26.7132
Autoimmune Thyroiditis	CD8 on EM CD8br	rs4860179	A	C	A	C	0.1256	0.0478742	0.4059	0.428693	4	65278161	0.439013	0.061864	350256	2912	5.61e-06	4	66143879	0.0276	0.00706142	20.6949	26.7132
Autoimmune Thyroiditis	CD8 on EM CD8br	rs58193384	T	C	T	C	-0.1543	0.14717	0.1956	0.139612	14	67768825	0.0956731	0.0883266	350256	2912	9.39e-06	14	68235542	0.03475	0.00672512	19.7026	26.7132
Autoimmune Thyroiditis	CD8 on EM CD8br	rs60701118	T	C	T	C	-0.6393	-1.05788	0.0094	0.000930233	2	223989486	0.284843	0.989136	350256	2912	5.83e-06	2	224854203	0.1408	0.0070299	20.6018	26.7132
Autoimmune Thyroiditis	CD8 on EM CD8br	rs62153285	A	G	A	G	0.1307	-0.12131	0.4131	0.300852	2	81552998	0.069653	0.066868	350256	2912	2.74e-06	2	81780122	0.02782	0.00752257	22.0566	26.7132
Autoimmune Thyroiditis	CD8 on EM CD8br	rs66465252	T	C	T	C	-0.1604	0.135659	0.2024	0.153317	6	62915397	0.109353	0.0847282	350256	2912	2.97e-06	6	63625302	0.03426	0.00747112	21.9046	26.7132
Autoimmune Thyroiditis	CD8 on EM CD8br	rs73774928	G	A	G	A	0.234	0.00984784	0.0889	0.0831898	5	103520157	0.929575	0.111427	350256	2912	1.68e-06	5	102855858	0.04877	0.00784359	23.0053	26.7132
Autoimmune Thyroiditis	CD8 on EM CD8br	rs77561506	A	G	A	G	-0.3561	0.0978415	0.0355	0.0244517	14	54957017	0.622934	0.198987	350256	2912	1.72e-06	14	55423735	0.07428	0.00783059	22.9669	26.7132
Autoimmune Thyroiditis	CD11c on CD62L+ myeloid DC	rs113404848	G	A	G	A	0.2651	-0.526419	0.063	0.0114538	16	48006704	0.0700971	0.290633	350256	2872	1.95e-06	16	48040615	0.0556	0.00785346	22.7179	27.2903
Autoimmune Thyroiditis	CD11c on CD62L+ myeloid DC	rs115914905	A	G	A	G	-1.699	0.600157	0.0012	0.00725727	4	6586723	0.0907988	0.35487	350256	2872	7.19e-06	4	6588450	0.3779	0.0069888	20.199	27.2903
Autoimmune Thyroiditis	CD11c on CD62L+ myeloid DC	rs12529747	C	G	C	G	-0.1451	0.0387132	0.2303	0.176053	6	112634252	0.629266	0.0801911	350256	2872	4.8e-06	6	112955454	0.03167	0.0072559	20.9767	27.2903
Autoimmune Thyroiditis	CD11c on CD62L+ myeloid DC	rs12927491	T	C	T	C	-0.2229	0.078731	0.1137	0.121272	16	31585222	0.40329	0.0942028	350256	2872	1.13e-07	16	31596543	0.04192	0.00974852	28.2537	27.2903
Autoimmune Thyroiditis	CD11c on CD62L+ myeloid DC	rs13255633	T	C	T	C	0.1598	-0.0646295	0.1784	0.15016	8	137218773	0.45075	0.0856967	350256	2872	4.76e-06	8	138231016	0.03486	0.00726354	20.9989	27.2903
Autoimmune Thyroiditis	CD11c on CD62L+ myeloid DC	rs138069865	C	T	C	T	1.804	-0.191449	0.001	0.019453	10	113423964	0.388493	0.222007	350256	2872	6.84e-06	10	115183723	0.4002	0.00702543	20.3056	27.2903
Autoimmune Thyroiditis	CD11c on CD62L+ myeloid DC	rs148343003	T	C	T	C	1.626	-0.282972	0.0014	0.0545564	10	100103567	0.036959	0.135638	350256	2872	5.67e-06	10	101863324	0.3577	0.00714341	20.6491	27.2903
Autoimmune Thyroiditis	CD11c on CD62L+ myeloid DC	rs149922594	T	C	T	C	-1.442	-0.33171	0.0017	0.00873047	2	23894421	0.302689	0.321834	350256	2872	3.71e-06	2	24117291	0.3111	0.00742522	21.4698	27.2903
Autoimmune Thyroiditis	CD11c on CD62L+ myeloid DC	rs16881169	G	A	G	A	0.2892	0.00813339	0.0566	0.0465808	6	18769485	0.954804	0.14351	350256	2872	8.7e-07	6	18769716	0.05866	0.00839205	24.289	27.2903
Autoimmune Thyroiditis	CD11c on CD62L+ myeloid DC	rs17314359	C	A	C	A	-0.1488	0.0714342	0.2164	0.0471531	2	83370773	0.624619	0.145988	350256	2872	6.42e-06	2	83597897	0.03291	0.00706782	20.429	27.2903
Autoimmune Thyroiditis	CD11c on CD62L+ myeloid DC	rs17481824	C	T	C	T	0.18	-0.00621382	0.1468	0.109209	1	54094121	0.949005	0.0971568	350256	2872	3.31e-06	1	54559794	0.03863	0.00750309	21.6967	27.2903
Autoimmune Thyroiditis	CD11c on CD62L+ myeloid DC	rs1887757	T	C	T	C	0.1616	-0.0554909	0.2211	0.212776	13	23214223	0.456677	0.0745514	350256	2872	4.83e-07	13	23788362	0.03204	0.00877978	25.4211	27.2903
Autoimmune Thyroiditis	CD11c on CD62L+ myeloid DC	rs2541232	A	G	A	G	0.1216	0.00594649	0.5508	0.521413	10	70761174	0.922527	0.0611458	350256	2872	6.21e-06	10	72520930	0.02687	0.00708046	20.4658	27.2903
Autoimmune Thyroiditis	CD11c on CD62L+ myeloid DC	rs4493054	A	G	A	G	0.3611	-0.0389483	0.7366	0.601666	16	31350667	0.53334	0.0625258	350256	2872	1.22e-32	16	31361988	0.02998	0.0480846	144.974	27.2903
Autoimmune Thyroiditis	CD11c on CD62L+ myeloid DC	rs4592764	T	A	T	A	-0.1323	0.0097779	0.3762	0.291415	18	22678519	0.884799	0.0674855	350256	2872	1.66e-06	18	20258482	0.02757	0.00795414	23.0114	27.2903
Autoimmune Thyroiditis	CD11c on CD62L+ myeloid DC	rs71652355	A	G	A	G	0.3498	0.545025	0.0306	0.00386746	1	25179065	0.270853	0.494982	350256	2872	4.88e-06	1	25505556	0.07641	0.00724431	20.9429	27.2903
Autoimmune Thyroiditis	CD11c on CD62L+ myeloid DC	rs72662658	A	G	A	G	0.4931	0.516638	0.0202	0.0165019	1	25684393	0.011858	0.205313	350256	2872	1.25e-07	1	26010884	0.09306	0.00968132	28.057	27.2903
Autoimmune Thyroiditis	CD11c on CD62L+ myeloid DC	rs72672205	G	A	G	A	-0.8172	0.0790316	0.005	0.00497736	4	111028985	0.8571	0.438901	350256	2872	5.66e-06	4	111950141	0.1797	0.00714924	20.6661	27.2903
Autoimmune Thyroiditis	CD11c on CD62L+ myeloid DC	rs72732223	G	A	G	A	0.2079	-0.218093	0.1018	0.0394788	5	16754821	0.179589	0.162511	350256	2872	4.98e-06	5	16754930	0.04544	0.00723592	20.9185	27.2903
Autoimmune Thyroiditis	CD11c on CD62L+ myeloid DC	rs72873714	A	G	A	G	0.2675	0.0564868	0.0524	0.0383981	1	25549159	0.72573	0.161018	350256	2872	8.47e-06	1	25875650	0.05997	0.00688013	19.8828	27.2903
Autoimmune Thyroiditis	CD11c on CD62L+ myeloid DC	rs75841521	A	G	A	G	-0.4221	-0.0433757	0.028	0.00384303	2	59365556	0.930174	0.495006	350256	2872	1.66e-07	2	59592691	0.08046	0.00949171	27.5022	27.2903
Autoimmune Thyroiditis	CD11c on CD62L+ myeloid DC	rs76225503	A	G	A	G	-0.3493	-0.0702667	0.0336	0.0582762	16	47946642	0.595758	0.132451	350256	2872	2.52e-06	16	47980553	0.07406	0.0076859	22.2294	27.2903
Autoimmune Thyroiditis	CD11c on CD62L+ myeloid DC	rs778233	T	C	T	C	-0.1272	-0.030771	0.4587	0.574323	5	85321658	0.618894	0.0618611	350256	2872	3.12e-06	5	84617476	0.02723	0.00754062	21.806	27.2903
Autoimmune Thyroiditis	CD11c on CD62L+ myeloid DC	rs78520150	A	C	A	C	0.3719	0.000699344	0.0376	0.0277215	1	19459607	0.99699	0.185378	350256	2872	1.93e-07	1	19786101	0.07125	0.00939718	27.2258	27.2903
Autoimmune Thyroiditis	CD11c on CD62L+ myeloid DC	rs79355481	T	C	T	C	0.3635	0.118041	0.0343	0.0289545	1	39621490	0.524056	0.185278	350256	2872	7.84e-07	1	40087162	0.07342	0.00846262	24.495	27.2903
Autoimmune Thyroiditis	CD11c on CD62L+ myeloid DC	rs79792171	A	G	A	G	-1.02	1.66201	0.0031	0.000716876	6	124275348	0.155241	1.16939	350256	2872	8.09e-06	6	124596494	0.2282	0.00690834	19.9649	27.2903

## Sheet: S3
Supplementary Table S3: Pleiotropy in MR analyses of 27 immune cells and AIT
exposure	outcome	MR-EGGER			MR-PRESSO
		egger_intercept	se	pval	global test pval
Autoimmune Thyroiditis	Plasmacytoid DC %DC	-0.0281734	0.0263907	0.297298	0.57
Autoimmune Thyroiditis	HLA DR++ monocyte %monocyte	-0.00818047	0.0631604	0.898308	0.001
Autoimmune Thyroiditis	Im MDSC AC	-0.0469133	0.0377848	0.228752	0.357
Autoimmune Thyroiditis	CD33br HLA DR+ CD14- AC	-0.000439636	0.0250948	0.986151	0.192
Autoimmune Thyroiditis	TD CD4+ %CD4+	-5.92399e-05	0.0520066	0.999103	0.106
Autoimmune Thyroiditis	DN (CD4-CD8-) %leukocyte	-0.008835	0.0258453	0.736429	0.702
Autoimmune Thyroiditis	HLA DR+ CD4+ AC	0.0127359	0.0313848	0.688811	0.046
Autoimmune Thyroiditis	CD8dim NKT %T cell	0.0233312	0.0384614	0.552124	0.394
Autoimmune Thyroiditis	CD8dim NKT %lymphocyte	0.0224133	0.0352178	0.530526	0.59
Autoimmune Thyroiditis	CD39+ CD4+ %CD4+	-0.0199904	0.0291164	0.499219	0.315
Autoimmune Thyroiditis	CD28- CD8dim AC	-0.0287928	0.0302234	0.349533	0.222
Autoimmune Thyroiditis	CD19 on sw mem	-0.0609885	0.0367771	0.109748	0.549
Autoimmune Thyroiditis	CD20 on IgD- CD27-	-0.00129933	0.0623722	0.983622	0.052
Autoimmune Thyroiditis	CD25 on B cell	-0.0108335	0.0349493	0.759369	0.164
Autoimmune Thyroiditis	CD27 on CD24+ CD27+	0.0343704	0.0450469	0.452084	0.202
Autoimmune Thyroiditis	CD27 on sw mem	0.0249677	0.0406337	0.543874	0.731
Autoimmune Thyroiditis	CD38 on IgD+ CD24-	0.0682018	0.0362594	0.0795373	0.555
Autoimmune Thyroiditis	CD38 on naive-mature B cell	0.0151419	0.0269965	0.580075	0.93
Autoimmune Thyroiditis	HVEM on CM CD4+	-0.0201568	0.0349605	0.572261	0.43
Autoimmune Thyroiditis	HVEM on CD45RA- CD4+	0.00710582	0.0356744	0.84448	0.167
Autoimmune Thyroiditis	CD28 on CD28+ CD45RA+ CD8br	0.013296	0.03951	0.741848	0.601
Autoimmune Thyroiditis	CD28 on activated Treg	-0.00533226	0.028548	0.854179	0.923
Autoimmune Thyroiditis	CD127 on CD28+ CD45RA- CD8br	-0.0297399	0.0385059	0.450513	0.893
Autoimmune Thyroiditis	CD14 on CD14+ CD16- monocyte	-0.032848	0.0441096	0.468776	0.998
Autoimmune Thyroiditis	HLA DR on CD14- CD16-	-0.0130431	0.0416347	0.757023	0.016
Autoimmune Thyroiditis	CD14 on Mo MDSC	0.00209788	0.0294698	0.943892	0.814
Autoimmune Thyroiditis	CD80 on CD62L+ plasmacytoid DC	-0.0206208	0.0253145	0.425404	0.871
Autoimmune Thyroiditis	CD45 on CD66b++ myelod cell	-0.0563532	0.0432944	0.214055	0.745
Autoimmune Thyroiditis	CD45 on Mo MDSC	-0.0247638	0.0639087	0.703839	0.069
Autoimmune Thyroiditis	CD8 on EM CD8br	-0.0126308	0.0370116	0.736142	0.305
Autoimmune Thyroiditis	CD11c on CD62L+ myeloid DC	0.00785847	0.0284229	0.784544	0.598

## Sheet: S4
Supplementary Table S4: Heterogeneity in MR analyses of 27 immune cells and AIT
exposure	outcome	method	Q	Q_df	Q_pval
Autoimmune Thyroiditis	Plasmacytoid DC %DC	MR Egger	20.4232	22	0.556583
Autoimmune Thyroiditis	Plasmacytoid DC %DC	Inverse variance weighted	21.5629	23	0.546752
Autoimmune Thyroiditis	HLA DR++ monocyte %monocyte	MR Egger	51.8489	19	6.97e-05
Autoimmune Thyroiditis	HLA DR++ monocyte %monocyte	Inverse variance weighted	51.8946	20	0.000117956
Autoimmune Thyroiditis	Im MDSC AC	MR Egger	21.1993	20	0.385485
Autoimmune Thyroiditis	Im MDSC AC	Inverse variance weighted	22.8333	21	0.352929
Autoimmune Thyroiditis	CD33br HLA DR+ CD14- AC	MR Egger	35.2402	27	0.132885
Autoimmune Thyroiditis	CD33br HLA DR+ CD14- AC	Inverse variance weighted	35.2406	28	0.162972
Autoimmune Thyroiditis	TD CD4+ %CD4+	MR Egger	28.1812	19	0.0800026
Autoimmune Thyroiditis	TD CD4+ %CD4+	Inverse variance weighted	28.1812	20	0.105179
Autoimmune Thyroiditis	DN (CD4-CD8-) %leukocyte	MR Egger	17.0971	18	0.516437
Autoimmune Thyroiditis	DN (CD4-CD8-) %leukocyte	Inverse variance weighted	17.214	19	0.575373
Autoimmune Thyroiditis	HLA DR+ CD4+ AC	MR Egger	38.3984	22	0.0165229
Autoimmune Thyroiditis	HLA DR+ CD4+ AC	Inverse variance weighted	38.6858	23	0.021474
Autoimmune Thyroiditis	CD8dim NKT %T cell	MR Egger	18.8719	17	0.335937
Autoimmune Thyroiditis	CD8dim NKT %T cell	Inverse variance weighted	19.2804	18	0.374754
Autoimmune Thyroiditis	CD8dim NKT %lymphocyte	MR Egger	23.435	24	0.494254
Autoimmune Thyroiditis	CD8dim NKT %lymphocyte	Inverse variance weighted	23.8401	25	0.528629
Autoimmune Thyroiditis	CD39+ CD4+ %CD4+	MR Egger	27.7591	23	0.225029
Autoimmune Thyroiditis	CD39+ CD4+ %CD4+	Inverse variance weighted	28.328	24	0.246448
Autoimmune Thyroiditis	CD28- CD8dim AC	MR Egger	31.1499	26	0.222733
Autoimmune Thyroiditis	CD28- CD8dim AC	Inverse variance weighted	32.2373	27	0.223411
Autoimmune Thyroiditis	CD19 on sw mem	MR Egger	20.7223	25	0.707988
Autoimmune Thyroiditis	CD19 on sw mem	Inverse variance weighted	23.4723	26	0.606109
Autoimmune Thyroiditis	CD20 on IgD- CD27-	MR Egger	30.9277	17	0.0203805
Autoimmune Thyroiditis	CD20 on IgD- CD27-	Inverse variance weighted	30.9285	18	0.0293401
Autoimmune Thyroiditis	CD25 on B cell	MR Egger	32.8312	23	0.084053
Autoimmune Thyroiditis	CD25 on B cell	Inverse variance weighted	32.9684	24	0.104742
Autoimmune Thyroiditis	CD27 on CD24+ CD27+	MR Egger	34.1025	27	0.163088
Autoimmune Thyroiditis	CD27 on CD24+ CD27+	Inverse variance weighted	34.8378	28	0.174638
Autoimmune Thyroiditis	CD27 on sw mem	MR Egger	23.7456	28	0.694889
Autoimmune Thyroiditis	CD27 on sw mem	Inverse variance weighted	24.1232	29	0.722835
Autoimmune Thyroiditis	CD38 on IgD+ CD24-	MR Egger	11.0511	15	0.748964
Autoimmune Thyroiditis	CD38 on IgD+ CD24-	Inverse variance weighted	14.589	16	0.554919
Autoimmune Thyroiditis	CD38 on naive-mature B cell	MR Egger	15.2152	24	0.914303
Autoimmune Thyroiditis	CD38 on naive-mature B cell	Inverse variance weighted	15.5298	25	0.928113
Autoimmune Thyroiditis	HVEM on CM CD4+	MR Egger	18.7475	16	0.281974
Autoimmune Thyroiditis	HVEM on CM CD4+	Inverse variance weighted	19.137	17	0.320725
Autoimmune Thyroiditis	HVEM on CD45RA- CD4+	MR Egger	27.006	17	0.0579804
Autoimmune Thyroiditis	HVEM on CD45RA- CD4+	Inverse variance weighted	27.069	18	0.0777105
Autoimmune Thyroiditis	CD28 on CD28+ CD45RA+ CD8br	MR Egger	12.6133	13	0.478107
Autoimmune Thyroiditis	CD28 on CD28+ CD45RA+ CD8br	Inverse variance weighted	12.7265	14	0.548161
Autoimmune Thyroiditis	CD28 on activated Treg	MR Egger	9.92857	16	0.870332
Autoimmune Thyroiditis	CD28 on activated Treg	Inverse variance weighted	9.96346	17	0.905136
Autoimmune Thyroiditis	CD127 on CD28+ CD45RA- CD8br	MR Egger	11.2407	17	0.843779
Autoimmune Thyroiditis	CD127 on CD28+ CD45RA- CD8br	Inverse variance weighted	11.8373	18	0.855525
Autoimmune Thyroiditis	CD14 on CD14+ CD16- monocyte	MR Egger	4.01072	14	0.995401
Autoimmune Thyroiditis	CD14 on CD14+ CD16- monocyte	Inverse variance weighted	4.56529	15	0.995211
Autoimmune Thyroiditis	HLA DR on CD14- CD16-	MR Egger	44.9945	22	0.00265814
Autoimmune Thyroiditis	HLA DR on CD14- CD16-	Inverse variance weighted	45.1952	23	0.00376138
Autoimmune Thyroiditis	CD14 on Mo MDSC	MR Egger	17.3341	22	0.744658
Autoimmune Thyroiditis	CD14 on Mo MDSC	Inverse variance weighted	17.3392	23	0.792282
Autoimmune Thyroiditis	CD80 on CD62L+ plasmacytoid DC	MR Egger	12.4357	19	0.866166
Autoimmune Thyroiditis	CD80 on CD62L+ plasmacytoid DC	Inverse variance weighted	13.0993	20	0.873085
Autoimmune Thyroiditis	CD45 on CD66b++ myelod cell	MR Egger	8.91096	14	0.836712
Autoimmune Thyroiditis	CD45 on CD66b++ myelod cell	Inverse variance weighted	10.6052	15	0.780046
Autoimmune Thyroiditis	CD45 on Mo MDSC	MR Egger	26.0641	15	0.0373539
Autoimmune Thyroiditis	CD45 on Mo MDSC	Inverse variance weighted	26.325	16	0.0496229
Autoimmune Thyroiditis	CD8 on EM CD8br	MR Egger	26.6671	22	0.224146
Autoimmune Thyroiditis	CD8 on EM CD8br	Inverse variance weighted	26.8082	23	0.264216
Autoimmune Thyroiditis	CD11c on CD62L+ myeloid DC	MR Egger	23.0452	24	0.51713
Autoimmune Thyroiditis	CD11c on CD62L+ myeloid DC	Inverse variance weighted	23.1217	25	0.570459

## Sheet: S5
Supplementary Table S5: Non-causal effects of AIT on immune cells
exposure	outcome	Panel	method	nsnp	b	se	pval	lo_ci	up_ci	or	or_lci95	or_uci95
Autoimmune Thyroiditis	Plasmacytoid DC %DC	cDC	MR Egger	13	-0.041468	0.0439893	0.366086	-0.127687	0.044751	0.95938	0.880129	1.04577
Autoimmune Thyroiditis	Plasmacytoid DC %DC	cDC	Weighted median	13	-0.0129026	0.0323177	0.689714	-0.0762454	0.0504401	0.98718	0.926589	1.05173
Autoimmune Thyroiditis	Plasmacytoid DC %DC	cDC	Inverse variance weighted	13	-0.00950964	0.022169	0.667951	-0.0529608	0.0339416	0.990535	0.948417	1.03452
Autoimmune Thyroiditis	Plasmacytoid DC %DC	cDC	Simple mode	13	-0.000479427	0.0440031	0.991486	-0.0867255	0.0857666	0.999521	0.916929	1.08955
Autoimmune Thyroiditis	Plasmacytoid DC %DC	cDC	Weighted mode	13	-0.00272345	0.0334957	0.936538	-0.0683749	0.062928	0.99728	0.93391	1.06495
Autoimmune Thyroiditis	Im MDSC AC	Myeloid cell	MR Egger	13	-0.0234235	0.0575819	0.691968	-0.136284	0.089437	0.976849	0.872595	1.09356
Autoimmune Thyroiditis	Im MDSC AC	Myeloid cell	Weighted median	13	-0.0406675	0.0399406	0.308583	-0.118951	0.0376161	0.960148	0.887851	1.03833
Autoimmune Thyroiditis	Im MDSC AC	Myeloid cell	Inverse variance weighted	13	-0.0238507	0.0289656	0.410272	-0.0806233	0.0329219	0.976431	0.922541	1.03347
Autoimmune Thyroiditis	Im MDSC AC	Myeloid cell	Simple mode	13	-0.0272959	0.0608295	0.661624	-0.146522	0.0919299	0.973073	0.863707	1.09629
Autoimmune Thyroiditis	Im MDSC AC	Myeloid cell	Weighted mode	13	-0.052628	0.0468122	0.282899	-0.14438	0.039124	0.948733	0.865559	1.0399
Autoimmune Thyroiditis	TD CD4+ %CD4+	Maturation stages of T cell	MR Egger	13	0.00560054	0.0737981	0.940869	-0.139044	0.150245	1.00562	0.87019	1.16212
Autoimmune Thyroiditis	TD CD4+ %CD4+	Maturation stages of T cell	Weighted median	13	0.00208376	0.0306007	0.94571	-0.0578937	0.0620612	1.00209	0.94375	1.06403
Autoimmune Thyroiditis	TD CD4+ %CD4+	Maturation stages of T cell	Inverse variance weighted	13	-0.0172163	0.0356238	0.628896	-0.0870389	0.0526063	0.982931	0.916641	1.05401
Autoimmune Thyroiditis	TD CD4+ %CD4+	Maturation stages of T cell	Simple mode	13	-0.00649251	0.045254	0.888302	-0.0951904	0.0822054	0.993529	0.9092	1.08568
Autoimmune Thyroiditis	TD CD4+ %CD4+	Maturation stages of T cell	Weighted mode	13	0.00634593	0.0309686	0.841073	-0.0543525	0.0670444	1.00637	0.947098	1.06934
Autoimmune Thyroiditis	HLA DR+ CD4+ AC	TBNK	MR Egger	13	0.0252949	0.0421827	0.560888	-0.0573832	0.107973	1.02562	0.944232	1.11402
Autoimmune Thyroiditis	HLA DR+ CD4+ AC	TBNK	Weighted median	13	0.0489805	0.0284218	0.0848272	-0.00672634	0.104687	1.0502	0.993296	1.11036
Autoimmune Thyroiditis	HLA DR+ CD4+ AC	TBNK	Inverse variance weighted	13	0.0403561	0.0212412	0.0574475	-0.0012768	0.0819889	1.04118	0.998724	1.08544
Autoimmune Thyroiditis	HLA DR+ CD4+ AC	TBNK	Simple mode	13	0.064416	0.0381552	0.117155	-0.0103681	0.1392	1.06654	0.989685	1.14935
Autoimmune Thyroiditis	HLA DR+ CD4+ AC	TBNK	Weighted mode	13	0.0662862	0.0335101	0.0713405	0.000606451	0.131966	1.06853	1.00061	1.14107
Autoimmune Thyroiditis	CD8dim NKT %T cell	TBNK	MR Egger	13	-0.00221425	0.0432691	0.960104	-0.0870216	0.0825931	0.997788	0.916657	1.0861
Autoimmune Thyroiditis	CD8dim NKT %T cell	TBNK	Weighted median	13	0.0308784	0.0300051	0.303429	-0.0279315	0.0896884	1.03136	0.972455	1.09383
Autoimmune Thyroiditis	CD8dim NKT %T cell	TBNK	Inverse variance weighted	13	0.0099828	0.021767	0.646506	-0.0326804	0.052646	1.01003	0.967848	1.05406
Autoimmune Thyroiditis	CD8dim NKT %T cell	TBNK	Simple mode	13	0.0189353	0.0441639	0.6757	-0.0676258	0.105497	1.01912	0.93461	1.11126
Autoimmune Thyroiditis	CD8dim NKT %T cell	TBNK	Weighted mode	13	0.0280756	0.0342503	0.428358	-0.039055	0.0952062	1.02847	0.961698	1.09989
Autoimmune Thyroiditis	CD8dim NKT %lymphocyte	TBNK	MR Egger	13	-0.00314597	0.0430777	0.943093	-0.0875783	0.0812864	0.996859	0.916147	1.08468
Autoimmune Thyroiditis	CD8dim NKT %lymphocyte	TBNK	Weighted median	13	0.0223534	0.0289623	0.440227	-0.0344127	0.0791195	1.02261	0.966173	1.08233
Autoimmune Thyroiditis	CD8dim NKT %lymphocyte	TBNK	Inverse variance weighted	13	0.0103529	0.0216711	0.632843	-0.0321225	0.0528284	1.01041	0.968388	1.05425
Autoimmune Thyroiditis	CD8dim NKT %lymphocyte	TBNK	Simple mode	13	0.0138506	0.0465168	0.770982	-0.0773224	0.105024	1.01395	0.925591	1.11074
Autoimmune Thyroiditis	CD8dim NKT %lymphocyte	TBNK	Weighted mode	13	0.0285186	0.0340542	0.418708	-0.0382276	0.0952648	1.02893	0.962494	1.09995
Autoimmune Thyroiditis	CD39+ CD4+ %CD4+	Treg	MR Egger	13	0.037038	0.0586803	0.540814	-0.0779754	0.152051	1.03773	0.924987	1.16422
Autoimmune Thyroiditis	CD39+ CD4+ %CD4+	Treg	Weighted median	13	0.0100084	0.0339474	0.768132	-0.0565286	0.0765453	1.01006	0.94504	1.07955
Autoimmune Thyroiditis	CD39+ CD4+ %CD4+	Treg	Inverse variance weighted	13	0.0285807	0.0285246	0.316359	-0.0273275	0.0844889	1.02899	0.973043	1.08816
Autoimmune Thyroiditis	CD39+ CD4+ %CD4+	Treg	Simple mode	13	0.0388677	0.0513052	0.463321	-0.0616905	0.139426	1.03963	0.940174	1.14961
Autoimmune Thyroiditis	CD39+ CD4+ %CD4+	Treg	Weighted mode	13	0.0240459	0.038068	0.539457	-0.0505673	0.0986591	1.02434	0.95069	1.10369
Autoimmune Thyroiditis	CD28- CD8dim AC	Treg	MR Egger	13	-0.0101854	0.0450044	0.825102	-0.098394	0.0780231	0.989866	0.906292	1.08115
Autoimmune Thyroiditis	CD28- CD8dim AC	Treg	Weighted median	13	0.0373769	0.0330918	0.258692	-0.0274831	0.102237	1.03808	0.972891	1.10765
Autoimmune Thyroiditis	CD28- CD8dim AC	Treg	Inverse variance weighted	13	0.0296427	0.0225728	0.189113	-0.0145999	0.0738853	1.03009	0.985506	1.07668
Autoimmune Thyroiditis	CD28- CD8dim AC	Treg	Simple mode	13	0.0406349	0.0521499	0.450959	-0.061579	0.142849	1.04147	0.940279	1.15356
Autoimmune Thyroiditis	CD28- CD8dim AC	Treg	Weighted mode	13	0.037204	0.044054	0.414905	-0.0491419	0.12355	1.0379	0.952046	1.13151
Autoimmune Thyroiditis	CD20 on IgD- CD27-	B cell	MR Egger	10	-0.00823511	0.0881872	0.927896	-0.181082	0.164612	0.991799	0.834367	1.17894
Autoimmune Thyroiditis	CD20 on IgD- CD27-	B cell	Weighted median	10	-0.0105248	0.0429323	0.806341	-0.094672	0.0736224	0.98953	0.909671	1.0764
Autoimmune Thyroiditis	CD20 on IgD- CD27-	B cell	Inverse variance weighted	10	-0.00894732	0.0372094	0.809975	-0.0818778	0.0639832	0.991093	0.921385	1.06607
Autoimmune Thyroiditis	CD20 on IgD- CD27-	B cell	Simple mode	10	0.0238745	0.0621367	0.709732	-0.0979134	0.145662	1.02416	0.906727	1.15681
Autoimmune Thyroiditis	CD20 on IgD- CD27-	B cell	Weighted mode	10	-0.00936339	0.0457369	0.842344	-0.0990077	0.0802809	0.99068	0.905736	1.08359
Autoimmune Thyroiditis	CD25 on B cell	B cell	MR Egger	13	-0.0305225	0.043467	0.497145	-0.115718	0.0546729	0.969939	0.890726	1.0562
Autoimmune Thyroiditis	CD25 on B cell	B cell	Weighted median	13	-0.0248936	0.0302298	0.410235	-0.0841439	0.0343567	0.975414	0.919299	1.03495
Autoimmune Thyroiditis	CD25 on B cell	B cell	Inverse variance weighted	13	-0.0323849	0.0218183	0.137729	-0.0751488	0.010379	0.968134	0.927605	1.01043
Autoimmune Thyroiditis	CD25 on B cell	B cell	Simple mode	13	-0.0276158	0.0463985	0.562774	-0.118557	0.0633253	0.972762	0.888201	1.06537
Autoimmune Thyroiditis	CD25 on B cell	B cell	Weighted mode	13	-0.0251974	0.0376726	0.516251	-0.0990358	0.0486409	0.975117	0.90571	1.04984
Autoimmune Thyroiditis	CD27 on CD24+ CD27+	B cell	MR Egger	13	-0.0379522	0.0452019	0.418999	-0.126548	0.0506437	0.962759	0.881132	1.05195
Autoimmune Thyroiditis	CD27 on CD24+ CD27+	B cell	Weighted median	13	0.000995942	0.0313425	0.974651	-0.0604354	0.0624272	1.001	0.941355	1.06442
Autoimmune Thyroiditis	CD27 on CD24+ CD27+	B cell	Inverse variance weighted	13	0.00779468	0.0230658	0.735414	-0.0374143	0.0530037	1.00783	0.963277	1.05443
Autoimmune Thyroiditis	CD27 on CD24+ CD27+	B cell	Simple mode	13	0.00918103	0.052612	0.864378	-0.0939384	0.1123	1.00922	0.910339	1.11885
Autoimmune Thyroiditis	CD27 on CD24+ CD27+	B cell	Weighted mode	13	-0.0018386	0.0343404	0.958182	-0.0691458	0.0654686	0.998163	0.933191	1.06766
Autoimmune Thyroiditis	CD27 on sw mem	B cell	MR Egger	13	-0.0287229	0.0434067	0.521773	-0.1138	0.0563541	0.971686	0.892436	1.05797
Autoimmune Thyroiditis	CD27 on sw mem	B cell	Weighted median	13	0.000795321	0.0301113	0.978928	-0.0582228	0.0598134	1.0008	0.94344	1.06164
Autoimmune Thyroiditis	CD27 on sw mem	B cell	Inverse variance weighted	13	0.00819722	0.0218146	0.70709	-0.0345594	0.0509538	1.00823	0.966031	1.05227
Autoimmune Thyroiditis	CD27 on sw mem	B cell	Simple mode	13	-0.0294514	0.0458054	0.532339	-0.11923	0.0603273	0.970978	0.887604	1.06218
Autoimmune Thyroiditis	CD27 on sw mem	B cell	Weighted mode	13	-0.00274286	0.0334077	0.935919	-0.0682219	0.0627362	0.997261	0.934053	1.06475
Autoimmune Thyroiditis	CD38 on IgD+ CD24-	B cell	MR Egger	13	-0.0113804	0.0436706	0.799218	-0.0969746	0.0742139	0.988684	0.907579	1.07704
Autoimmune Thyroiditis	CD38 on IgD+ CD24-	B cell	Weighted median	13	-0.00556155	0.0308818	0.857081	-0.0660899	0.0549668	0.994454	0.936047	1.05651
Autoimmune Thyroiditis	CD38 on IgD+ CD24-	B cell	Inverse variance weighted	13	0.0130489	0.0218561	0.550484	-0.0297891	0.0558868	1.01313	0.97065	1.05748
Autoimmune Thyroiditis	CD38 on IgD+ CD24-	B cell	Simple mode	13	0.0228636	0.043395	0.607885	-0.0621906	0.107918	1.02313	0.939704	1.11396
Autoimmune Thyroiditis	CD38 on IgD+ CD24-	B cell	Weighted mode	13	-0.00782928	0.0330816	0.816908	-0.0726692	0.0570106	0.992201	0.929908	1.05867
Autoimmune Thyroiditis	CD38 on naive-mature B cell	B cell	MR Egger	13	-0.013549	0.0433741	0.760598	-0.0985621	0.0714642	0.986542	0.906139	1.07408
Autoimmune Thyroiditis	CD38 on naive-mature B cell	B cell	Weighted median	13	-0.0058924	0.0327492	0.857211	-0.0700808	0.058296	0.994125	0.932319	1.06003
Autoimmune Thyroiditis	CD38 on naive-mature B cell	B cell	Inverse variance weighted	13	0.00224113	0.0216933	0.917717	-0.0402777	0.04476	1.00224	0.960523	1.04578
Autoimmune Thyroiditis	CD38 on naive-mature B cell	B cell	Simple mode	13	0.0311156	0.0459068	0.510758	-0.0588619	0.121093	1.0316	0.942837	1.12873
Autoimmune Thyroiditis	CD38 on naive-mature B cell	B cell	Weighted mode	13	-0.0122646	0.0353327	0.734515	-0.0815166	0.0569875	0.98781	0.921717	1.05864
Autoimmune Thyroiditis	HVEM on CD45RA- CD4+	Maturation stages of T cell	MR Egger	13	-0.0635789	0.0717393	0.394446	-0.204188	0.0770301	0.9384	0.815309	1.08007
Autoimmune Thyroiditis	HVEM on CD45RA- CD4+	Maturation stages of T cell	Weighted median	13	-0.0128137	0.0482093	0.790398	-0.107304	0.0816765	0.987268	0.898253	1.0851
Autoimmune Thyroiditis	HVEM on CD45RA- CD4+	Maturation stages of T cell	Inverse variance weighted	13	-0.00107339	0.0355765	0.97593	-0.0708034	0.0686566	0.998927	0.931645	1.07107
Autoimmune Thyroiditis	HVEM on CD45RA- CD4+	Maturation stages of T cell	Simple mode	13	0.0124266	0.065834	0.853438	-0.116608	0.141461	1.0125	0.889934	1.15196
Autoimmune Thyroiditis	HVEM on CD45RA- CD4+	Maturation stages of T cell	Weighted mode	13	-0.0137324	0.0495313	0.786309	-0.110814	0.083349	0.986361	0.895105	1.08692
Autoimmune Thyroiditis	CD28 on CD28+ CD45RA+ CD8br	Treg	MR Egger	13	-0.0355183	0.0489785	0.483483	-0.131516	0.0604796	0.965105	0.876765	1.06235
Autoimmune Thyroiditis	CD28 on CD28+ CD45RA+ CD8br	Treg	Weighted median	13	0.00557228	0.0332008	0.866712	-0.0595012	0.0706457	1.00559	0.942234	1.0732
Autoimmune Thyroiditis	CD28 on CD28+ CD45RA+ CD8br	Treg	Inverse variance weighted	13	0.0114441	0.0246427	0.642362	-0.0368556	0.0597437	1.01151	0.963815	1.06156
Autoimmune Thyroiditis	CD28 on CD28+ CD45RA+ CD8br	Treg	Simple mode	13	0.0376497	0.0561984	0.515579	-0.0724991	0.147799	1.03837	0.930067	1.15928
Autoimmune Thyroiditis	CD28 on CD28+ CD45RA+ CD8br	Treg	Weighted mode	13	-0.00369204	0.0374063	0.923005	-0.0770083	0.0696242	0.996315	0.925882	1.07211
Autoimmune Thyroiditis	CD28 on activated Treg	Treg	MR Egger	13	-0.0204823	0.0514648	0.698256	-0.121353	0.0803888	0.979726	0.885721	1.08371
Autoimmune Thyroiditis	CD28 on activated Treg	Treg	Weighted median	13	-0.00908555	0.0327308	0.781332	-0.0732379	0.0550668	0.990956	0.92938	1.05661
Autoimmune Thyroiditis	CD28 on activated Treg	Treg	Inverse variance weighted	13	0.000840291	0.0247826	0.972952	-0.0477335	0.0494141	1.00084	0.953388	1.05066
Autoimmune Thyroiditis	CD28 on activated Treg	Treg	Simple mode	13	-0.00729359	0.0491535	0.884504	-0.103635	0.0890474	0.992733	0.901555	1.09313
Autoimmune Thyroiditis	CD28 on activated Treg	Treg	Weighted mode	13	-0.00945401	0.0386198	0.810749	-0.0851488	0.0662408	0.990591	0.918376	1.06848
Autoimmune Thyroiditis	CD127 on CD28+ CD45RA- CD8br	Treg	MR Egger	13	-0.0347922	0.0539782	0.532424	-0.14059	0.0710051	0.965806	0.868846	1.07359
Autoimmune Thyroiditis	CD127 on CD28+ CD45RA- CD8br	Treg	Weighted median	13	0.0139364	0.0335015	0.677415	-0.0517266	0.0795994	1.01403	0.949588	1.08285
Autoimmune Thyroiditis	CD127 on CD28+ CD45RA- CD8br	Treg	Inverse variance weighted	13	0.0167071	0.02702	0.536362	-0.0362521	0.0696664	1.01685	0.964397	1.07215
Autoimmune Thyroiditis	CD127 on CD28+ CD45RA- CD8br	Treg	Simple mode	13	0.0725318	0.052396	0.191469	-0.0301643	0.175228	1.07523	0.970286	1.19152
Autoimmune Thyroiditis	CD127 on CD28+ CD45RA- CD8br	Treg	Weighted mode	13	0.00713734	0.0381027	0.854541	-0.0675439	0.0818186	1.00716	0.934687	1.08526
Autoimmune Thyroiditis	CD14 on CD14+ CD16- monocyte	Monocyte	MR Egger	13	0.00142232	0.0424006	0.973841	-0.0816829	0.0845275	1.00142	0.921564	1.0882
Autoimmune Thyroiditis	CD14 on CD14+ CD16- monocyte	Monocyte	Weighted median	13	0.0252642	0.0304439	0.406618	-0.0344059	0.0849343	1.02559	0.966179	1.08865
Autoimmune Thyroiditis	CD14 on CD14+ CD16- monocyte	Monocyte	Inverse variance weighted	13	0.00288789	0.0212464	0.891881	-0.038755	0.0445308	1.00289	0.961986	1.04554
Autoimmune Thyroiditis	CD14 on CD14+ CD16- monocyte	Monocyte	Simple mode	13	0.0437348	0.0481869	0.381951	-0.0507116	0.138181	1.04471	0.950553	1.14818
Autoimmune Thyroiditis	CD14 on CD14+ CD16- monocyte	Monocyte	Weighted mode	13	0.0517889	0.0392065	0.211161	-0.0250558	0.128634	1.05315	0.975256	1.13727
Autoimmune Thyroiditis	HLA DR on CD14- CD16-	Monocyte	MR Egger	13	-0.0276007	0.0435416	0.539108	-0.112942	0.0577407	0.972777	0.893202	1.05944
Autoimmune Thyroiditis	HLA DR on CD14- CD16-	Monocyte	Weighted median	13	-0.030226	0.0303537	0.31935	-0.0897192	0.0292672	0.970226	0.914188	1.0297
Autoimmune Thyroiditis	HLA DR on CD14- CD16-	Monocyte	Inverse variance weighted	13	-0.0351919	0.0218683	0.107558	-0.0780538	0.00766999	0.96542	0.924915	1.0077
Autoimmune Thyroiditis	HLA DR on CD14- CD16-	Monocyte	Simple mode	13	-0.0168826	0.0464563	0.722622	-0.107937	0.0741719	0.983259	0.897684	1.07699
Autoimmune Thyroiditis	HLA DR on CD14- CD16-	Monocyte	Weighted mode	13	-0.0248526	0.0340552	0.479532	-0.0916007	0.0418956	0.975454	0.912469	1.04279
Autoimmune Thyroiditis	CD14 on Mo MDSC	Myeloid cell	MR Egger	13	-0.0161396	0.0624142	0.800728	-0.138471	0.106192	0.98399	0.870688	1.11204
Autoimmune Thyroiditis	CD14 on Mo MDSC	Myeloid cell	Weighted median	13	0.0146218	0.0415422	0.724857	-0.0668008	0.0960445	1.01473	0.935381	1.10081
Autoimmune Thyroiditis	CD14 on Mo MDSC	Myeloid cell	Inverse variance weighted	13	0.000922644	0.0311724	0.976388	-0.0601752	0.0620205	1.00092	0.9416	1.06398
Autoimmune Thyroiditis	CD14 on Mo MDSC	Myeloid cell	Simple mode	13	0.0117915	0.0603766	0.848427	-0.106547	0.13013	1.01186	0.898933	1.13898
Autoimmune Thyroiditis	CD14 on Mo MDSC	Myeloid cell	Weighted mode	13	0.00148383	0.0449695	0.97422	-0.0866563	0.089624	1.00148	0.916992	1.09376
Autoimmune Thyroiditis	CD45 on Mo MDSC	Myeloid cell	MR Egger	13	0.0206485	0.0628336	0.748612	-0.102505	0.143802	1.02086	0.902573	1.15466
Autoimmune Thyroiditis	CD45 on Mo MDSC	Myeloid cell	Weighted median	13	0.0109116	0.0430371	0.799852	-0.0734412	0.0952644	1.01097	0.929191	1.09995
Autoimmune Thyroiditis	CD45 on Mo MDSC	Myeloid cell	Inverse variance weighted	13	0.0296104	0.031328	0.344571	-0.0317925	0.0910134	1.03005	0.968708	1.09528
Autoimmune Thyroiditis	CD45 on Mo MDSC	Myeloid cell	Simple mode	13	0.0679139	0.0616136	0.291968	-0.0528489	0.188677	1.07027	0.948523	1.20765
Autoimmune Thyroiditis	CD45 on Mo MDSC	Myeloid cell	Weighted mode	13	0.0130934	0.0444397	0.773309	-0.0740083	0.100195	1.01318	0.928664	1.10539
Autoimmune Thyroiditis	CD8 on EM CD8br	Maturation stages of T cell	MR Egger	13	-0.0408946	0.0482455	0.414703	-0.135456	0.0536665	0.95993	0.873318	1.05513
Autoimmune Thyroiditis	CD8 on EM CD8br	Maturation stages of T cell	Weighted median	13	0.0316579	0.0342668	0.355556	-0.035505	0.0988208	1.03216	0.965118	1.10387
Autoimmune Thyroiditis	CD8 on EM CD8br	Maturation stages of T cell	Inverse variance weighted	13	0.0176916	0.0239877	0.460801	-0.0293243	0.0647076	1.01785	0.971101	1.06685
Autoimmune Thyroiditis	CD8 on EM CD8br	Maturation stages of T cell	Simple mode	13	0.0518786	0.0480197	0.301216	-0.0422399	0.145997	1.05325	0.95864	1.15719
Autoimmune Thyroiditis	CD8 on EM CD8br	Maturation stages of T cell	Weighted mode	13	0.03745	0.039066	0.35666	-0.0391193	0.114019	1.03816	0.961636	1.12077
Autoimmune Thyroiditis	CD11c on CD62L+ myeloid DC	cDC	MR Egger	13	-0.0640577	0.0476012	0.205475	-0.157356	0.0292406	0.937951	0.8544	1.02967
Autoimmune Thyroiditis	CD11c on CD62L+ myeloid DC	cDC	Weighted median	13	-0.048988	0.0331923	0.139975	-0.114045	0.0160689	0.952193	0.892218	1.0162
Autoimmune Thyroiditis	CD11c on CD62L+ myeloid DC	cDC	Inverse variance weighted	13	-0.0360979	0.0233743	0.122505	-0.0819114	0.00971569	0.964546	0.921354	1.00976
Autoimmune Thyroiditis	CD11c on CD62L+ myeloid DC	cDC	Simple mode	13	-0.0510253	0.050494	0.332187	-0.149993	0.0479428	0.950255	0.860714	1.04911
Autoimmune Thyroiditis	CD11c on CD62L+ myeloid DC	cDC	Weighted mode	13	-0.052393	0.0330113	0.13847	-0.117095	0.0123092	0.948956	0.889501	1.01239

## Sheet: S6
Supplementary Table S6: Causal effects of AIT on immune cells
outcome	method	nsnp	b	se	pval	lo_ci	up_ci	or	or_lci95	or_uci95
HLA DR++ monocyte %monocyte	MR Egger	13	-0.0742497	0.0439548	0.119285	-0.160401	0.0119017	0.92844	0.851802	1.01197
HLA DR++ monocyte %monocyte	Weighted median	13	-0.0710877	0.0320126	0.026377	-0.133832	-0.00834299	0.93138	0.874737	0.991692
HLA DR++ monocyte %monocyte	Inverse variance weighted	13	-0.0643032	0.0221386	0.00367749	-0.107695	-0.0209116	0.937721	0.897902	0.979306
HLA DR++ monocyte %monocyte	Simple mode	13	-0.0238168	0.0501994	0.643701	-0.122208	0.0745741	0.976465	0.884965	1.07743
HLA DR++ monocyte %monocyte	Weighted mode	13	-0.0567986	0.0364962	0.145607	-0.128331	0.0147339	0.944784	0.879562	1.01484
CD33br HLA DR+ CD14- AC	MR Egger	13	-0.0591378	0.0581633	0.331113	-0.173138	0.0548623	0.942577	0.841022	1.0564
CD33br HLA DR+ CD14- AC	Weighted median	13	-0.0614481	0.0393414	0.118307	-0.138557	0.0156611	0.940402	0.870613	1.01578
CD33br HLA DR+ CD14- AC	Inverse variance weighted	13	-0.0638285	0.0286974	0.0261356	-0.120075	-0.00758158	0.938166	0.886854	0.992447
CD33br HLA DR+ CD14- AC	Simple mode	13	-0.0903092	0.0579655	0.145208	-0.203922	0.0233033	0.913649	0.815526	1.02358
CD33br HLA DR+ CD14- AC	Weighted mode	13	-0.0839963	0.0448812	0.0858426	-0.171963	0.00397085	0.919435	0.84201	1.00398
CD45 on CD66b++ myelod cell	MR Egger	13	-0.119436	0.0623658	0.0818319	-0.241673	0.00280101	0.887421	0.785313	1.0028
CD45 on CD66b++ myelod cell	Weighted median	13	-0.0989718	0.0428522	0.0209099	-0.182962	-0.0149814	0.905768	0.8328	0.98513
CD45 on CD66b++ myelod cell	Inverse variance weighted	13	-0.0711579	0.0312581	0.0228185	-0.132424	-0.00989193	0.931315	0.87597	0.990157
CD45 on CD66b++ myelod cell	Simple mode	13	-0.0488356	0.0691422	0.493483	-0.184354	0.0866831	0.952338	0.831641	1.09055
CD45 on CD66b++ myelod cell	Weighted mode	13	-0.0901606	0.0456356	0.071645	-0.179606	-0.000714798	0.913784	0.835599	0.999285

## Sheet: S7
Supplementary Table S7: Heterogeneity and horizontal pleiotropy in MR analyses for AIT on immune cells
outcome	exposure	method	Heterogeneity			Horizontal pleiotropy
			Q	Q_df	Q_pval	MR-EGGER			MR-PRESSO
						egger_intercept	se	pval
HLA DR++ monocyte %monocyte	Autoimmune Thyroiditis	MR Egger	10.21	11	0.5116	0.00626515	0.0239182	0.798207	0.62
HLA DR++ monocyte %monocyte	Autoimmune Thyroiditis	Inverse variance weighted	10.2786	12	0.59153
CD33br HLA DR+ CD14- AC	Autoimmune Thyroiditis	MR Egger	11.4329	11	0.407737	-0.00297796	0.0319142	0.927334	0.553
CD33br HLA DR+ CD14- AC	Autoimmune Thyroiditis	Inverse variance weighted	11.442	12	0.491467
CD45 on CD66b++ myelod cell	Autoimmune Thyroiditis	MR Egger	10.3763	11	0.496893	0.0307132	0.0343323	0.390162	0.585
CD45 on CD66b++ myelod cell	Autoimmune Thyroiditis	Inverse variance weighted	11.1765	12	0.513852

## Sheet: S8
		Supplementary Table S8: Causal effects of 31 immune cells on HT (MR validation)
id	id.exposure	outcome	exposure	Panel	method	nsnp	b	se	pval	lo_ci	up_ci	or	or_lci95	or_uci95
ebi-a-GCST90001393	o6uiPi	Hashimoto thyroiditis	IgD+ CD38dim %B cell	B cell	MR Egger	16	-0.0353225	0.0412461	0.406205	-0.116165	0.0455199	0.965294	0.890328	1.04657
ebi-a-GCST90001393	o6uiPi	Hashimoto thyroiditis	IgD+ CD38dim %B cell	B cell	Weighted median	16	-0.0443997	0.0398874	0.265655	-0.122579	0.0337797	0.956572	0.884636	1.03436
ebi-a-GCST90001393	o6uiPi	Hashimoto thyroiditis	IgD+ CD38dim %B cell	B cell	Inverse variance weighted	16	-0.0588614	0.0282076	0.0369133	-0.114148	-0.00357452	0.942837	0.892126	0.996432
ebi-a-GCST90001393	o6uiPi	Hashimoto thyroiditis	IgD+ CD38dim %B cell	B cell	Simple mode	16	-0.0749511	0.0646548	0.264476	-0.201675	0.0517723	0.927789	0.817361	1.05314
ebi-a-GCST90001393	o6uiPi	Hashimoto thyroiditis	IgD+ CD38dim %B cell	B cell	Weighted mode	16	-0.0498676	0.038242	0.21189	-0.124822	0.0250867	0.951355	0.882654	1.0254
ebi-a-GCST90001434	qb3b1l	Hashimoto thyroiditis	Sw mem %lymphocyte	B cell	MR Egger	17	-0.0671025	0.0395656	0.110538	-0.144651	0.010446	0.935099	0.865324	1.0105
ebi-a-GCST90001434	qb3b1l	Hashimoto thyroiditis	Sw mem %lymphocyte	B cell	Weighted median	17	-0.0711035	0.037889	0.0605697	-0.145366	0.00315906	0.931366	0.864706	1.00316
ebi-a-GCST90001434	qb3b1l	Hashimoto thyroiditis	Sw mem %lymphocyte	B cell	Inverse variance weighted	17	-0.0597548	0.0246275	0.0152517	-0.108025	-0.0114849	0.941995	0.897605	0.988581
ebi-a-GCST90001434	qb3b1l	Hashimoto thyroiditis	Sw mem %lymphocyte	B cell	Simple mode	17	-0.0804776	0.0584389	0.187437	-0.195018	0.0340626	0.922676	0.82282	1.03465
ebi-a-GCST90001434	qb3b1l	Hashimoto thyroiditis	Sw mem %lymphocyte	B cell	Weighted mode	17	-0.0709036	0.0348496	0.0588158	-0.139209	-0.00259842	0.931552	0.870046	0.997405
ebi-a-GCST90001471	UC6pAv	Hashimoto thyroiditis	CD62L- plasmacytoid DC %DC	cDC	MR Egger	18	-0.0600102	0.0276022	0.0450485	-0.114111	-0.00590983	0.941755	0.892159	0.994108
ebi-a-GCST90001471	UC6pAv	Hashimoto thyroiditis	CD62L- plasmacytoid DC %DC	cDC	Weighted median	18	-0.0380497	0.0288699	0.187513	-0.0946346	0.0185353	0.962665	0.909705	1.01871
ebi-a-GCST90001471	UC6pAv	Hashimoto thyroiditis	CD62L- plasmacytoid DC %DC	cDC	Inverse variance weighted	18	-0.0470476	0.0206422	0.0226553	-0.0875063	-0.00658895	0.954042	0.916213	0.993433
ebi-a-GCST90001471	UC6pAv	Hashimoto thyroiditis	CD62L- plasmacytoid DC %DC	cDC	Simple mode	18	-0.00687245	0.0460883	0.883218	-0.0972055	0.0834606	0.993151	0.90737	1.08704
ebi-a-GCST90001471	UC6pAv	Hashimoto thyroiditis	CD62L- plasmacytoid DC %DC	cDC	Weighted mode	18	-0.0393751	0.0247804	0.130493	-0.0879448	0.00919453	0.96139	0.915811	1.00924
ebi-a-GCST90001475	AeaNKs	Hashimoto thyroiditis	HLA DR++ monocyte %monocyte	TBNK	MR Egger	17	0.151102	0.0775665	0.0703754	-0.000928757	0.303132	1.16311	0.999072	1.35409
ebi-a-GCST90001475	AeaNKs	Hashimoto thyroiditis	HLA DR++ monocyte %monocyte	TBNK	Weighted median	17	0.0477741	0.0369879	0.19649	-0.0247221	0.12027	1.04893	0.975581	1.1278
ebi-a-GCST90001475	AeaNKs	Hashimoto thyroiditis	HLA DR++ monocyte %monocyte	TBNK	Inverse variance weighted	17	0.101622	0.047864	0.0337423	0.00780844	0.195435	1.10696	1.00784	1.21584
ebi-a-GCST90001475	AeaNKs	Hashimoto thyroiditis	HLA DR++ monocyte %monocyte	TBNK	Simple mode	17	0.0310888	0.0606478	0.615226	-0.0877809	0.149959	1.03158	0.915962	1.16179
ebi-a-GCST90001475	AeaNKs	Hashimoto thyroiditis	HLA DR++ monocyte %monocyte	TBNK	Weighted mode	17	0.0279664	0.0388277	0.48175	-0.0481358	0.104069	1.02836	0.953004	1.10968
ebi-a-GCST90001482	KTUI15	Hashimoto thyroiditis	Resting Treg %CD4	Treg	MR Egger	32	0.0315442	0.0144887	0.0374679	0.00314634	0.059942	1.03205	1.00315	1.06177
ebi-a-GCST90001482	KTUI15	Hashimoto thyroiditis	Resting Treg %CD4	Treg	Weighted median	32	0.0339896	0.0136675	0.0128863	0.00720133	0.0607778	1.03457	1.00723	1.06266
ebi-a-GCST90001482	KTUI15	Hashimoto thyroiditis	Resting Treg %CD4	Treg	Inverse variance weighted	32	0.0242904	0.0115707	0.0357903	0.00161183	0.046969	1.02459	1.00161	1.04809
ebi-a-GCST90001482	KTUI15	Hashimoto thyroiditis	Resting Treg %CD4	Treg	Simple mode	32	0.0136965	0.0265869	0.610095	-0.0384138	0.0658068	1.01379	0.962315	1.06802
ebi-a-GCST90001482	KTUI15	Hashimoto thyroiditis	Resting Treg %CD4	Treg	Weighted mode	32	0.0297213	0.0109897	0.0110105	0.00818149	0.0512611	1.03017	1.00822	1.0526
ebi-a-GCST90001553	4YuYx5	Hashimoto thyroiditis	Naive CD8br %T cell	Maturation stages of T cell	MR Egger	27	-0.0349679	0.0166754	0.0462749	-0.0676517	-0.002284	0.965636	0.934586	0.997719
ebi-a-GCST90001553	4YuYx5	Hashimoto thyroiditis	Naive CD8br %T cell	Maturation stages of T cell	Weighted median	27	-0.0467072	0.020935	0.0256772	-0.0877399	-0.00567462	0.954367	0.915999	0.994341
ebi-a-GCST90001553	4YuYx5	Hashimoto thyroiditis	Naive CD8br %T cell	Maturation stages of T cell	Inverse variance weighted	27	-0.0448699	0.0148724	0.002553	-0.0740198	-0.0157199	0.956122	0.928653	0.984403
ebi-a-GCST90001553	4YuYx5	Hashimoto thyroiditis	Naive CD8br %T cell	Maturation stages of T cell	Simple mode	27	-0.0449532	0.0379315	0.246692	-0.119299	0.0293926	0.956042	0.887542	1.02983
ebi-a-GCST90001553	4YuYx5	Hashimoto thyroiditis	Naive CD8br %T cell	Maturation stages of T cell	Weighted mode	27	-0.034364	0.0166083	0.0486146	-0.0669162	-0.00181168	0.96622	0.935274	0.99819
ebi-a-GCST90001555	loWZDJ	Hashimoto thyroiditis	EM CD8br %CD8br	Maturation stages of T cell	MR Egger	25	-0.0359317	0.0116862	0.00535885	-0.0588367	-0.0130268	0.964706	0.942861	0.987058
ebi-a-GCST90001555	loWZDJ	Hashimoto thyroiditis	EM CD8br %CD8br	Maturation stages of T cell	Weighted median	25	-0.0321418	0.0141602	0.0232157	-0.0598957	-0.00438776	0.968369	0.941863	0.995622
ebi-a-GCST90001555	loWZDJ	Hashimoto thyroiditis	EM CD8br %CD8br	Maturation stages of T cell	Inverse variance weighted	25	-0.0293798	0.0102683	0.00422018	-0.0495056	-0.00925394	0.971048	0.9517	0.990789
ebi-a-GCST90001555	loWZDJ	Hashimoto thyroiditis	EM CD8br %CD8br	Maturation stages of T cell	Simple mode	25	-0.0376044	0.0329013	0.264334	-0.102091	0.0268821	0.963094	0.902947	1.02725
ebi-a-GCST90001555	loWZDJ	Hashimoto thyroiditis	EM CD8br %CD8br	Maturation stages of T cell	Weighted mode	25	-0.0328954	0.0117071	0.00970401	-0.0558412	-0.0099495	0.96764	0.945689	0.9901
ebi-a-GCST90001561	Od2zEJ	Hashimoto thyroiditis	CD45RA+ CD8br %CD8br	Maturation stages of T cell	MR Egger	27	0.0234714	0.0117162	0.0560941	0.000507766	0.0464351	1.02375	1.00051	1.04753
ebi-a-GCST90001561	Od2zEJ	Hashimoto thyroiditis	CD45RA+ CD8br %CD8br	Maturation stages of T cell	Weighted median	27	0.0328563	0.0149021	0.0274677	0.00364814	0.0620644	1.0334	1.00365	1.06403
ebi-a-GCST90001561	Od2zEJ	Hashimoto thyroiditis	CD45RA+ CD8br %CD8br	Maturation stages of T cell	Inverse variance weighted	27	0.028185	0.0101469	0.00547478	0.00829699	0.048073	1.02859	1.00833	1.04925
ebi-a-GCST90001561	Od2zEJ	Hashimoto thyroiditis	CD45RA+ CD8br %CD8br	Maturation stages of T cell	Simple mode	27	0.0586706	0.0315299	0.0741185	-0.00312788	0.120469	1.06043	0.996877	1.12803
ebi-a-GCST90001561	Od2zEJ	Hashimoto thyroiditis	CD45RA+ CD8br %CD8br	Maturation stages of T cell	Weighted mode	27	0.0273151	0.0116407	0.0268458	0.00449942	0.0501308	1.02769	1.00451	1.05141
ebi-a-GCST90001564	4MO4PY	Hashimoto thyroiditis	CM DN (CD4-CD8-) %DN	Maturation stages of T cell	MR Egger	15	-0.0403794	0.0351035	0.270743	-0.109182	0.0284234	0.960425	0.896567	1.02883
ebi-a-GCST90001564	4MO4PY	Hashimoto thyroiditis	CM DN (CD4-CD8-) %DN	Maturation stages of T cell	Weighted median	15	-0.0192868	0.0351076	0.582756	-0.0880977	0.049524	0.980898	0.915671	1.05077
ebi-a-GCST90001564	4MO4PY	Hashimoto thyroiditis	CM DN (CD4-CD8-) %DN	Maturation stages of T cell	Inverse variance weighted	15	-0.0553707	0.0245261	0.023969	-0.103442	-0.0072996	0.946134	0.901728	0.992727
ebi-a-GCST90001564	4MO4PY	Hashimoto thyroiditis	CM DN (CD4-CD8-) %DN	Maturation stages of T cell	Simple mode	15	-0.117024	0.0645343	0.0912651	-0.243512	0.00946308	0.889564	0.78387	1.00951
ebi-a-GCST90001564	4MO4PY	Hashimoto thyroiditis	CM DN (CD4-CD8-) %DN	Maturation stages of T cell	Weighted mode	15	-0.0231659	0.0295655	0.446361	-0.0811143	0.0347825	0.9771	0.922088	1.03539
ebi-a-GCST90001633	1f7lAu	Hashimoto thyroiditis	CD8dim NKT AC	TBNK	MR Egger	27	-0.0460532	0.042318	0.286859	-0.128996	0.0368901	0.954991	0.878977	1.03758
ebi-a-GCST90001633	1f7lAu	Hashimoto thyroiditis	CD8dim NKT AC	TBNK	Weighted median	27	-0.037161	0.0384645	0.333989	-0.112551	0.0382295	0.963521	0.893551	1.03897
ebi-a-GCST90001633	1f7lAu	Hashimoto thyroiditis	CD8dim NKT AC	TBNK	Inverse variance weighted	27	-0.07102	0.0256375	0.00560279	-0.121269	-0.0207706	0.931443	0.885795	0.979444
ebi-a-GCST90001633	1f7lAu	Hashimoto thyroiditis	CD8dim NKT AC	TBNK	Simple mode	27	-0.0977403	0.0682006	0.163737	-0.231414	0.0359329	0.906884	0.793411	1.03659
ebi-a-GCST90001633	1f7lAu	Hashimoto thyroiditis	CD8dim NKT AC	TBNK	Weighted mode	27	-0.0324367	0.0546934	0.558262	-0.139636	0.0747623	0.968084	0.869675	1.07763
ebi-a-GCST90001672	Q545Vy	Hashimoto thyroiditis	CD39+ CD8br AC	Treg	MR Egger	24	0.0238586	0.0250846	0.351874	-0.0253072	0.0730243	1.02415	0.97501	1.07576
ebi-a-GCST90001672	Q545Vy	Hashimoto thyroiditis	CD39+ CD8br AC	Treg	Weighted median	24	0.0271027	0.02599	0.297036	-0.0238378	0.0780432	1.02747	0.976444	1.08117
ebi-a-GCST90001672	Q545Vy	Hashimoto thyroiditis	CD39+ CD8br AC	Treg	Inverse variance weighted	24	0.0347929	0.0176856	0.0491481	0.000129185	0.0694566	1.03541	1.00013	1.07193
ebi-a-GCST90001672	Q545Vy	Hashimoto thyroiditis	CD39+ CD8br AC	Treg	Simple mode	24	0.0547837	0.0372819	0.155259	-0.0182889	0.127856	1.05631	0.981877	1.13639
ebi-a-GCST90001672	Q545Vy	Hashimoto thyroiditis	CD39+ CD8br AC	Treg	Weighted mode	24	0.0306454	0.0256791	0.244878	-0.0196856	0.0809765	1.03112	0.980507	1.08435
ebi-a-GCST90001688	onJTUw	Hashimoto thyroiditis	CD28+ CD45RA+ CD8br %T cell	Treg	MR Egger	87	0.00446404	0.00301782	0.142777	-0.0014509	0.010379	1.00447	0.99855	1.01043
ebi-a-GCST90001688	onJTUw	Hashimoto thyroiditis	CD28+ CD45RA+ CD8br %T cell	Treg	Weighted median	87	0.00280171	0.00315657	0.374766	-0.00338516	0.00898858	1.00281	0.996621	1.00903
ebi-a-GCST90001688	onJTUw	Hashimoto thyroiditis	CD28+ CD45RA+ CD8br %T cell	Treg	Inverse variance weighted	87	0.00485963	0.00237767	0.0409673	0.000199394	0.00951987	1.00487	1.0002	1.00957
ebi-a-GCST90001688	onJTUw	Hashimoto thyroiditis	CD28+ CD45RA+ CD8br %T cell	Treg	Simple mode	87	0.00475868	0.00509961	0.353357	-0.00523656	0.0147539	1.00477	0.994777	1.01486
ebi-a-GCST90001688	onJTUw	Hashimoto thyroiditis	CD28+ CD45RA+ CD8br %T cell	Treg	Weighted mode	87	0.00186047	0.00402577	0.645147	-0.00603003	0.00975098	1.00186	0.993988	1.0098
ebi-a-GCST90001770	kF6OVW	Hashimoto thyroiditis	CD24 on IgD- CD38dim	B cell	MR Egger	6	-0.180504	0.0741655	0.0716865	-0.325868	-0.0351394	0.834849	0.7219	0.965471
ebi-a-GCST90001770	kF6OVW	Hashimoto thyroiditis	CD24 on IgD- CD38dim	B cell	Weighted median	6	-0.077257	0.0622606	0.214656	-0.199288	0.0447738	0.925652	0.819314	1.04579
ebi-a-GCST90001770	kF6OVW	Hashimoto thyroiditis	CD24 on IgD- CD38dim	B cell	Inverse variance weighted	6	-0.0938096	0.0478297	0.049841	-0.187556	-6.34412e-05	0.910456	0.828983	0.999937
ebi-a-GCST90001770	kF6OVW	Hashimoto thyroiditis	CD24 on IgD- CD38dim	B cell	Simple mode	6	-0.105715	0.0746986	0.216158	-0.252124	0.0406939	0.899681	0.777148	1.04153
ebi-a-GCST90001770	kF6OVW	Hashimoto thyroiditis	CD24 on IgD- CD38dim	B cell	Weighted mode	6	-0.098441	0.0714444	0.226717	-0.238472	0.04159	0.906249	0.787831	1.04247
ebi-a-GCST90001790	TZebKv	Hashimoto thyroiditis	CD25 on memory B cell	B cell	MR Egger	24	-0.0327145	0.0230869	0.170485	-0.0779649	0.0125358	0.967815	0.924997	1.01261
ebi-a-GCST90001790	TZebKv	Hashimoto thyroiditis	CD25 on memory B cell	B cell	Weighted median	24	-0.0211253	0.0259732	0.416016	-0.0720327	0.0297821	0.979096	0.9305	1.03023
ebi-a-GCST90001790	TZebKv	Hashimoto thyroiditis	CD25 on memory B cell	B cell	Inverse variance weighted	24	-0.0374892	0.0170034	0.0274681	-0.070816	-0.00416245	0.963205	0.931633	0.995846
ebi-a-GCST90001790	TZebKv	Hashimoto thyroiditis	CD25 on memory B cell	B cell	Simple mode	24	-0.0384614	0.0428484	0.378692	-0.122444	0.0455216	0.962269	0.884755	1.04657
ebi-a-GCST90001790	TZebKv	Hashimoto thyroiditis	CD25 on memory B cell	B cell	Weighted mode	24	-0.0284788	0.021941	0.207163	-0.0714832	0.0145255	0.971923	0.931012	1.01463
ebi-a-GCST90001792	V0bqyH	Hashimoto thyroiditis	CD25 on unsw mem	B cell	MR Egger	24	-0.0215672	0.0132307	0.117318	-0.0474993	0.00436493	0.978664	0.953611	1.00437
ebi-a-GCST90001792	V0bqyH	Hashimoto thyroiditis	CD25 on unsw mem	B cell	Weighted median	24	-0.0180324	0.014779	0.222412	-0.0469993	0.0109344	0.982129	0.954088	1.01099
ebi-a-GCST90001792	V0bqyH	Hashimoto thyroiditis	CD25 on unsw mem	B cell	Inverse variance weighted	24	-0.0216571	0.010936	0.0476652	-0.0430918	-0.000222457	0.978576	0.957823	0.999778
ebi-a-GCST90001792	V0bqyH	Hashimoto thyroiditis	CD25 on unsw mem	B cell	Simple mode	24	-0.00601533	0.0341458	0.861705	-0.072941	0.0609104	0.994003	0.929656	1.0628
ebi-a-GCST90001792	V0bqyH	Hashimoto thyroiditis	CD25 on unsw mem	B cell	Weighted mode	24	-0.016164	0.0131025	0.22979	-0.0418449	0.00951694	0.983966	0.959019	1.00956
ebi-a-GCST90001795	h8GviK	Hashimoto thyroiditis	CD25 on transitional	B cell	MR Egger	22	0.0269504	0.0360318	0.463189	-0.043672	0.0975727	1.02732	0.957268	1.10249
ebi-a-GCST90001795	h8GviK	Hashimoto thyroiditis	CD25 on transitional	B cell	Weighted median	22	0.0478351	0.0343644	0.163924	-0.0195192	0.115189	1.049	0.98067	1.12209
ebi-a-GCST90001795	h8GviK	Hashimoto thyroiditis	CD25 on transitional	B cell	Inverse variance weighted	22	0.0671287	0.0245235	0.00619424	0.0190626	0.115195	1.06943	1.01925	1.12209
ebi-a-GCST90001795	h8GviK	Hashimoto thyroiditis	CD25 on transitional	B cell	Simple mode	22	0.0401003	0.0563071	0.484197	-0.0702617	0.150462	1.04092	0.93215	1.16237
ebi-a-GCST90001795	h8GviK	Hashimoto thyroiditis	CD25 on transitional	B cell	Weighted mode	22	0.0538145	0.0381889	0.173423	-0.0210357	0.128665	1.05529	0.979184	1.13731
ebi-a-GCST90001834	x9d4D8	Hashimoto thyroiditis	CD62L on monocyte	cDC	MR Egger	24	0.0221474	0.0186615	0.247966	-0.0144291	0.0587238	1.02239	0.985674	1.06048
ebi-a-GCST90001834	x9d4D8	Hashimoto thyroiditis	CD62L on monocyte	cDC	Weighted median	24	0.0276753	0.0203087	0.172967	-0.0121297	0.0674803	1.02806	0.987944	1.06981
ebi-a-GCST90001834	x9d4D8	Hashimoto thyroiditis	CD62L on monocyte	cDC	Inverse variance weighted	24	0.036535	0.0141544	0.0098467	0.00879227	0.0642777	1.03721	1.00883	1.06639
ebi-a-GCST90001834	x9d4D8	Hashimoto thyroiditis	CD62L on monocyte	cDC	Simple mode	24	0.005883	0.0375298	0.876805	-0.0676755	0.0794415	1.0059	0.934564	1.08268
ebi-a-GCST90001834	x9d4D8	Hashimoto thyroiditis	CD62L on monocyte	cDC	Weighted mode	24	0.0268551	0.0181741	0.153063	-0.00876615	0.0624764	1.02722	0.991272	1.06447
ebi-a-GCST90001846	sPAJOG	Hashimoto thyroiditis	CD3 on CM CD8br	Maturation stages of T cell	MR Egger	18	-0.0623296	0.0617881	0.328101	-0.183434	0.058775	0.939573	0.832407	1.06054
ebi-a-GCST90001846	sPAJOG	Hashimoto thyroiditis	CD3 on CM CD8br	Maturation stages of T cell	Weighted median	18	-0.121014	0.0358474	0.000735957	-0.191275	-0.0507535	0.886021	0.825905	0.950513
ebi-a-GCST90001846	sPAJOG	Hashimoto thyroiditis	CD3 on CM CD8br	Maturation stages of T cell	Inverse variance weighted	18	-0.0755252	0.0293392	0.010047	-0.13303	-0.0180204	0.927256	0.875439	0.982141
ebi-a-GCST90001846	sPAJOG	Hashimoto thyroiditis	CD3 on CM CD8br	Maturation stages of T cell	Simple mode	18	-0.119932	0.0625426	0.0721206	-0.242515	0.00265144	0.886981	0.784652	1.00265
ebi-a-GCST90001846	sPAJOG	Hashimoto thyroiditis	CD3 on CM CD8br	Maturation stages of T cell	Weighted mode	18	-0.116701	0.0371698	0.00597392	-0.189554	-0.0438484	0.889851	0.827328	0.957099
ebi-a-GCST90001847	yLsjZY	Hashimoto thyroiditis	CD3 on HLA DR+ T cell	TBNK	MR Egger	27	-0.0210179	0.0240287	0.390062	-0.0681141	0.0260783	0.979201	0.934154	1.02642
ebi-a-GCST90001847	yLsjZY	Hashimoto thyroiditis	CD3 on HLA DR+ T cell	TBNK	Weighted median	27	-0.0100727	0.024514	0.681148	-0.0581203	0.0379748	0.989978	0.943536	1.03871
ebi-a-GCST90001847	yLsjZY	Hashimoto thyroiditis	CD3 on HLA DR+ T cell	TBNK	Inverse variance weighted	27	-0.03402	0.017221	0.0482127	-0.0677732	-0.00026673	0.966552	0.934472	0.999733
ebi-a-GCST90001847	yLsjZY	Hashimoto thyroiditis	CD3 on HLA DR+ T cell	TBNK	Simple mode	27	-0.00381576	0.0423455	0.92889	-0.086813	0.0791815	0.996192	0.916849	1.0824
ebi-a-GCST90001847	yLsjZY	Hashimoto thyroiditis	CD3 on HLA DR+ T cell	TBNK	Weighted mode	27	-0.0152518	0.0226228	0.506149	-0.0595924	0.0290889	0.984864	0.942148	1.02952
ebi-a-GCST90001858	woIOoo	Hashimoto thyroiditis	CD3 on CD45RA+ CD4+	Treg	MR Egger	31	-0.0333187	0.0233535	0.164342	-0.0790916	0.0124542	0.96723	0.923955	1.01253
ebi-a-GCST90001858	woIOoo	Hashimoto thyroiditis	CD3 on CD45RA+ CD4+	Treg	Weighted median	31	-0.0383257	0.0233641	0.100929	-0.0841193	0.00746793	0.962399	0.919322	1.0075
ebi-a-GCST90001858	woIOoo	Hashimoto thyroiditis	CD3 on CD45RA+ CD4+	Treg	Inverse variance weighted	31	-0.0383807	0.016384	0.0191513	-0.0704933	-0.00626806	0.962347	0.931934	0.993752
ebi-a-GCST90001858	woIOoo	Hashimoto thyroiditis	CD3 on CD45RA+ CD4+	Treg	Simple mode	31	-0.0327492	0.0370711	0.384036	-0.105409	0.0399102	0.967781	0.899957	1.04072
ebi-a-GCST90001858	woIOoo	Hashimoto thyroiditis	CD3 on CD45RA+ CD4+	Treg	Weighted mode	31	-0.0449597	0.0190254	0.0247984	-0.0822496	-0.00766992	0.956036	0.921042	0.992359
ebi-a-GCST90001866	ZkIRCH	Hashimoto thyroiditis	CD3 on CD39+ CD8br	Treg	MR Egger	15	-0.0586832	0.0763187	0.455683	-0.208268	0.0909015	0.943005	0.81199	1.09516
ebi-a-GCST90001866	ZkIRCH	Hashimoto thyroiditis	CD3 on CD39+ CD8br	Treg	Weighted median	15	-0.0444002	0.0412809	0.282123	-0.125311	0.0365103	0.956571	0.882223	1.03719
ebi-a-GCST90001866	ZkIRCH	Hashimoto thyroiditis	CD3 on CD39+ CD8br	Treg	Inverse variance weighted	15	-0.0650295	0.0312003	0.0371364	-0.126182	-0.003877	0.93704	0.881454	0.996131
ebi-a-GCST90001866	ZkIRCH	Hashimoto thyroiditis	CD3 on CD39+ CD8br	Treg	Simple mode	15	-0.0376233	0.0617531	0.552116	-0.158659	0.0834128	0.963076	0.853287	1.08699
ebi-a-GCST90001866	ZkIRCH	Hashimoto thyroiditis	CD3 on CD39+ CD8br	Treg	Weighted mode	15	-0.016403	0.0717365	0.822442	-0.157007	0.124201	0.983731	0.854698	1.13224
ebi-a-GCST90001868	8k6gAe	Hashimoto thyroiditis	CD3 on CD4 Treg	Treg	MR Egger	11	-0.0610224	0.0477817	0.233526	-0.154675	0.0326298	0.940802	0.856694	1.03317
ebi-a-GCST90001868	8k6gAe	Hashimoto thyroiditis	CD3 on CD4 Treg	Treg	Weighted median	11	-0.0848297	0.0284871	0.00290295	-0.140664	-0.028995	0.918669	0.868781	0.971421
ebi-a-GCST90001868	8k6gAe	Hashimoto thyroiditis	CD3 on CD4 Treg	Treg	Inverse variance weighted	11	-0.0713535	0.0242064	0.00320133	-0.118798	-0.023909	0.931133	0.887987	0.976375
ebi-a-GCST90001868	8k6gAe	Hashimoto thyroiditis	CD3 on CD4 Treg	Treg	Simple mode	11	-0.0810216	0.0445949	0.0992887	-0.168428	0.00638443	0.922174	0.844992	1.0064
ebi-a-GCST90001868	8k6gAe	Hashimoto thyroiditis	CD3 on CD4 Treg	Treg	Weighted mode	11	-0.0881048	0.0284867	0.0113888	-0.143939	-0.0322708	0.915665	0.865941	0.968244
ebi-a-GCST90001869	MiL7Jo	Hashimoto thyroiditis	CD3 on resting Treg	Treg	MR Egger	36	-0.0461967	0.0311966	0.147862	-0.107342	0.0149486	0.954854	0.898218	1.01506
ebi-a-GCST90001869	MiL7Jo	Hashimoto thyroiditis	CD3 on resting Treg	Treg	Weighted median	36	-0.0254068	0.0286114	0.374543	-0.0814851	0.0306716	0.974913	0.921746	1.03115
ebi-a-GCST90001869	MiL7Jo	Hashimoto thyroiditis	CD3 on resting Treg	Treg	Inverse variance weighted	36	-0.0386664	0.0183497	0.0351001	-0.0746318	-0.0027011	0.962072	0.928085	0.997303
ebi-a-GCST90001869	MiL7Jo	Hashimoto thyroiditis	CD3 on resting Treg	Treg	Simple mode	36	-0.0476617	0.0444776	0.291239	-0.134838	0.0395144	0.953456	0.873858	1.04031
ebi-a-GCST90001869	MiL7Jo	Hashimoto thyroiditis	CD3 on resting Treg	Treg	Weighted mode	36	-0.0278192	0.0331536	0.407108	-0.0928002	0.0371618	0.972564	0.911376	1.03786
ebi-a-GCST90001880	5rxFiv	Hashimoto thyroiditis	HVEM on CD45RA- CD4+	Maturation stages of T cell	MR Egger	20	0.00581705	0.0337279	0.864993	-0.0602897	0.0719238	1.00583	0.941492	1.07457
ebi-a-GCST90001880	5rxFiv	Hashimoto thyroiditis	HVEM on CD45RA- CD4+	Maturation stages of T cell	Weighted median	20	0.0325143	0.0252811	0.198404	-0.0170367	0.0820653	1.03305	0.983108	1.08553
ebi-a-GCST90001880	5rxFiv	Hashimoto thyroiditis	HVEM on CD45RA- CD4+	Maturation stages of T cell	Inverse variance weighted	20	0.0493625	0.0196941	0.0121945	0.0107621	0.0879628	1.0506	1.01082	1.09195
ebi-a-GCST90001880	5rxFiv	Hashimoto thyroiditis	HVEM on CD45RA- CD4+	Maturation stages of T cell	Simple mode	20	0.0202246	0.0422961	0.637986	-0.0626757	0.103125	1.02043	0.939248	1.10863
ebi-a-GCST90001880	5rxFiv	Hashimoto thyroiditis	HVEM on CD45RA- CD4+	Maturation stages of T cell	Weighted mode	20	0.0238198	0.0270048	0.388768	-0.0291096	0.0767491	1.02411	0.97131	1.07977
ebi-a-GCST90001883	XXM2Hj	Hashimoto thyroiditis	CD16-CD56 on NKT	TBNK	MR Egger	26	-0.0420995	0.0302214	0.176379	-0.101334	0.0171345	0.958774	0.903632	1.01728
ebi-a-GCST90001883	XXM2Hj	Hashimoto thyroiditis	CD16-CD56 on NKT	TBNK	Weighted median	26	-0.0301988	0.0259103	0.24381	-0.080983	0.0205853	0.970253	0.922209	1.0208
ebi-a-GCST90001883	XXM2Hj	Hashimoto thyroiditis	CD16-CD56 on NKT	TBNK	Inverse variance weighted	26	-0.0392159	0.0189115	0.0381117	-0.0762826	-0.00214933	0.961543	0.926554	0.997853
ebi-a-GCST90001883	XXM2Hj	Hashimoto thyroiditis	CD16-CD56 on NKT	TBNK	Simple mode	26	-0.0272251	0.0405519	0.508146	-0.106707	0.0522567	0.973142	0.898789	1.05365
ebi-a-GCST90001883	XXM2Hj	Hashimoto thyroiditis	CD16-CD56 on NKT	TBNK	Weighted mode	26	-0.0272251	0.0278359	0.337417	-0.0817835	0.0273334	0.973142	0.921471	1.02771
ebi-a-GCST90001889	XVc6El	Hashimoto thyroiditis	CD28 on activated & secreting Treg	Treg	MR Egger	24	0.0213103	0.0180985	0.251593	-0.0141627	0.0567833	1.02154	0.985937	1.05843
ebi-a-GCST90001889	XVc6El	Hashimoto thyroiditis	CD28 on activated & secreting Treg	Treg	Weighted median	24	0.0281225	0.0198859	0.157306	-0.010854	0.0670989	1.02852	0.989205	1.0694
ebi-a-GCST90001889	XVc6El	Hashimoto thyroiditis	CD28 on activated & secreting Treg	Treg	Inverse variance weighted	24	0.031505	0.0142696	0.0272558	0.00353652	0.0594735	1.03201	1.00354	1.06128
ebi-a-GCST90001889	XVc6El	Hashimoto thyroiditis	CD28 on activated & secreting Treg	Treg	Simple mode	24	0.015397	0.0348401	0.662665	-0.0528896	0.0836836	1.01552	0.948485	1.08728
ebi-a-GCST90001889	XVc6El	Hashimoto thyroiditis	CD28 on activated & secreting Treg	Treg	Weighted mode	24	0.0314672	0.01817	0.0966993	-0.0041461	0.0670804	1.03197	0.995862	1.06938
ebi-a-GCST90001900	gGyfL1	Hashimoto thyroiditis	CD28 on resting Treg	Treg	MR Egger	6	0.0844364	0.0671085	0.276753	-0.0470962	0.215969	1.0881	0.953996	1.24106
ebi-a-GCST90001900	gGyfL1	Hashimoto thyroiditis	CD28 on resting Treg	Treg	Weighted median	6	0.0760795	0.0414844	0.0666642	-0.00522988	0.157389	1.07905	0.994784	1.17045
ebi-a-GCST90001900	gGyfL1	Hashimoto thyroiditis	CD28 on resting Treg	Treg	Inverse variance weighted	6	0.0777757	0.0369835	0.0354671	0.00528809	0.150263	1.08088	1.0053	1.16214
ebi-a-GCST90001900	gGyfL1	Hashimoto thyroiditis	CD28 on resting Treg	Treg	Simple mode	6	0.058836	0.0664052	0.416183	-0.0713183	0.18899	1.0606	0.931165	1.20803
ebi-a-GCST90001900	gGyfL1	Hashimoto thyroiditis	CD28 on resting Treg	Treg	Weighted mode	6	0.0764716	0.0467145	0.162557	-0.0150889	0.168032	1.07947	0.985024	1.18297
ebi-a-GCST90001904	TessGD	Hashimoto thyroiditis	CD86 on CD62L+ myeloid DC	cDC	MR Egger	23	-0.0457935	0.028285	0.120368	-0.101232	0.00964499	0.955239	0.903723	1.00969
ebi-a-GCST90001904	TessGD	Hashimoto thyroiditis	CD86 on CD62L+ myeloid DC	cDC	Weighted median	23	-0.0326657	0.0286395	0.254044	-0.088799	0.0234677	0.967862	0.915029	1.02375
ebi-a-GCST90001904	TessGD	Hashimoto thyroiditis	CD86 on CD62L+ myeloid DC	cDC	Inverse variance weighted	23	-0.040208	0.0194431	0.0386418	-0.0783166	-0.0020995	0.96059	0.924672	0.997903
ebi-a-GCST90001904	TessGD	Hashimoto thyroiditis	CD86 on CD62L+ myeloid DC	cDC	Simple mode	23	-0.0553434	0.0470136	0.251704	-0.14749	0.0368033	0.94616	0.862871	1.03749
ebi-a-GCST90001904	TessGD	Hashimoto thyroiditis	CD86 on CD62L+ myeloid DC	cDC	Weighted mode	23	-0.033053	0.0282613	0.254697	-0.0884452	0.0223391	0.967487	0.915353	1.02259
ebi-a-GCST90001923	iZt8wk	Hashimoto thyroiditis	CD127 on CD45RA- CD4 not Treg	Treg	MR Egger	18	-0.0257422	0.0290514	0.388693	-0.0826829	0.0311985	0.974586	0.920643	1.03169
ebi-a-GCST90001923	iZt8wk	Hashimoto thyroiditis	CD127 on CD45RA- CD4 not Treg	Treg	Weighted median	18	-0.0353218	0.0281244	0.209147	-0.0904455	0.0198019	0.965295	0.913524	1.02
ebi-a-GCST90001923	iZt8wk	Hashimoto thyroiditis	CD127 on CD45RA- CD4 not Treg	Treg	Inverse variance weighted	18	-0.0500073	0.023261	0.0315683	-0.0955989	-0.00441574	0.951222	0.908828	0.995594
ebi-a-GCST90001923	iZt8wk	Hashimoto thyroiditis	CD127 on CD45RA- CD4 not Treg	Treg	Simple mode	18	-0.0036824	0.0473565	0.938928	-0.0965012	0.0891364	0.996324	0.908009	1.09323
ebi-a-GCST90001923	iZt8wk	Hashimoto thyroiditis	CD127 on CD45RA- CD4 not Treg	Treg	Weighted mode	18	-0.0344475	0.0223892	0.142313	-0.0783304	0.00943539	0.966139	0.924659	1.00948
ebi-a-GCST90002014	sSUhc2	Hashimoto thyroiditis	CCR2 on CD62L+ myeloid DC	cDC	MR Egger	15	0.105387	0.0558356	0.0816263	-0.00405087	0.214825	1.11114	0.995957	1.23964
ebi-a-GCST90002014	sSUhc2	Hashimoto thyroiditis	CCR2 on CD62L+ myeloid DC	cDC	Weighted median	15	0.0523652	0.0370254	0.157273	-0.0202047	0.124935	1.05376	0.979998	1.13307
ebi-a-GCST90002014	sSUhc2	Hashimoto thyroiditis	CCR2 on CD62L+ myeloid DC	cDC	Inverse variance weighted	15	0.0548788	0.0257141	0.0328272	0.00447914	0.105278	1.05641	1.00449	1.11102
ebi-a-GCST90002014	sSUhc2	Hashimoto thyroiditis	CCR2 on CD62L+ myeloid DC	cDC	Simple mode	15	0.0815484	0.0617908	0.208093	-0.0395616	0.202659	1.08497	0.961211	1.22465
ebi-a-GCST90002014	sSUhc2	Hashimoto thyroiditis	CCR2 on CD62L+ myeloid DC	cDC	Weighted mode	15	0.073484	0.045786	0.13082	-0.0162565	0.163225	1.07625	0.983875	1.1773
ebi-a-GCST90002100	QF3rpr	Hashimoto thyroiditis	CD45RA on naive CD8br	Maturation stages of T cell	MR Egger	21	0.0694114	0.0422971	0.117238	-0.0134909	0.152314	1.07188	0.9866	1.16453
ebi-a-GCST90002100	QF3rpr	Hashimoto thyroiditis	CD45RA on naive CD8br	Maturation stages of T cell	Weighted median	21	0.0618175	0.0340968	0.069832	-0.00501227	0.128647	1.06377	0.995	1.13729
ebi-a-GCST90002100	QF3rpr	Hashimoto thyroiditis	CD45RA on naive CD8br	Maturation stages of T cell	Inverse variance weighted	21	0.0529759	0.0233423	0.0232364	0.00722503	0.0987267	1.0544	1.00725	1.10376
ebi-a-GCST90002100	QF3rpr	Hashimoto thyroiditis	CD45RA on naive CD8br	Maturation stages of T cell	Simple mode	21	0.0732366	0.0481789	0.144139	-0.0211941	0.167667	1.07599	0.979029	1.18254
ebi-a-GCST90002100	QF3rpr	Hashimoto thyroiditis	CD45RA on naive CD8br	Maturation stages of T cell	Weighted mode	21	0.0630194	0.0395378	0.12664	-0.0144748	0.140513	1.06505	0.985629	1.15086

## Sheet: S9
Supplementary Table S9: Characteristics of significant SNPs with genome-wide associations for immune cells on HT
exposure	outcome	SNP	effect_allele.exposure	other_allele.exposure	effect_allele.outcome	other_allele.outcome	beta.exposure	beta.outcome	eaf.exposure	eaf.outcome	chr.outcome	pos.outcome	pval.outcome	se.outcome	pos.exposure	chr.exposure	pval.exposure	samplesize.exposure	se.exposure	samplesize.outcome	R2	f	meanf
IgD+ CD38dim %B cell	Hashimoto thyroiditis	rs2301101	G	T	G	T	-0.187	0.0498	0.1097	0.928903	5	83420407	0.1504	0.0346	83420407	5	2.93501e-06	3657	0.03994	395640	0.00595863	21.9094	22.323
IgD+ CD38dim %B cell	Hashimoto thyroiditis	rs329966	G	A	G	A	-0.1265	0.0274	0.5425	0.398412	19	53070617	0.1101	0.0172	53070617	19	2.90402e-07	3657	0.02461	395640	0.00717309	26.4071	22.323
IgD+ CD38dim %B cell	Hashimoto thyroiditis	rs34157595	C	T	C	T	0.1327	0.0744	0.3154	0.658937	17	49200947	0.2079	0.0591	49200947	17	7.23303e-07	3657	0.02673	395640	0.00669425	24.6324	22.323
IgD+ CD38dim %B cell	Hashimoto thyroiditis	rs4811007	G	A	G	A	0.1261	0.0039	0.4837	0.48572	20	48839604	0.808	0.0162	48839604	20	3.12702e-07	3657	0.02461	395640	0.00712812	26.2403	22.323
IgD+ CD38dim %B cell	Hashimoto thyroiditis	rs546147740	C	T	C	T	0.763	0.5919	0.0051	0.9856	8	4318676	0.1449	0.406	4318676	8	4.75499e-06	3657	0.1665	395640	0.00570964	20.9886	22.323
IgD+ CD38dim %B cell	Hashimoto thyroiditis	rs60521331	A	G	A	G	0.1107	-0.0061	0.5022	0.561666	17	8639905	0.7064	0.0163	8639905	17	7.24202e-06	3657	0.02463	395640	0.0054935	20.1897	22.323
IgD+ CD38dim %B cell	Hashimoto thyroiditis	rs61912200	A	T	A	T	1.216	-0.0465	0.0022	0.0146803	12	1637126	0.3365	0.0483	1637126	12	4.81903e-06	3657	0.2655	395640	0.00570334	20.9653	22.323
IgD+ CD38dim %B cell	Hashimoto thyroiditis	rs62488766	G	A	G	A	-0.3635	-0.0326	0.0283	0.97443	8	12518295	0.5694	0.0573	12518295	8	6.80205e-06	3657	0.08066	395640	0.00552284	20.2981	22.323
IgD+ CD38dim %B cell	Hashimoto thyroiditis	rs6835759	G	A	G	A	0.1189	-0.0288	0.4701	0.747766	4	170328209	0.1197	0.0185	170328209	4	1.79498e-06	3657	0.02486	395640	0.00621625	22.8625	22.323
IgD+ CD38dim %B cell	Hashimoto thyroiditis	rs6998850	G	A	G	A	0.1204	-0.0161	0.3018	0.690724	8	61848028	0.3685	0.0179	61848028	8	7.45899e-06	3657	0.02683	395640	0.00547648	20.1268	22.323
IgD+ CD38dim %B cell	Hashimoto thyroiditis	rs73909843	C	T	C	T	0.2092	-0.0127	0.0764	0.909719	20	49554764	0.691	0.0319	49554764	20	7.39095e-06	3657	0.0466	395640	0.00548075	20.1425	22.323
IgD+ CD38dim %B cell	Hashimoto thyroiditis	rs75766272	T	C	T	C	0.3861	-0.0522	0.0201	0.9676	1	8009985	0.1094	0.0326	8009985	1	7.14299e-06	3657	0.08587	395640	0.00549791	20.2059	22.323
IgD+ CD38dim %B cell	Hashimoto thyroiditis	rs7595353	C	T	C	T	-0.1211	0.0107	0.3054	0.766345	2	229232050	0.5899	0.0199	229232050	2	6.02005e-06	3657	0.02671	395640	0.00558961	20.5448	22.323
IgD+ CD38dim %B cell	Hashimoto thyroiditis	rs78269238	T	C	T	C	-0.2771	-0.0432	0.0582	0.972693	14	65673804	0.4395	0.0559	65673804	14	2.34498e-07	3657	0.05349	395640	0.00728497	26.8219	22.323
IgD+ CD38dim %B cell	Hashimoto thyroiditis	rs78958229	T	C	T	C	0.2934	-0.083	0.044	0.96836	21	39363957	0.409	0.1005	39363957	21	7.21705e-07	3657	0.0591	395640	0.00669427	24.6325	22.323
IgD+ CD38dim %B cell	Hashimoto thyroiditis	rs9865821	A	C	A	C	0.115	0.0019	0.6459	0.566213	3	7014131	0.9124	0.0173	7014131	3	7.16193e-06	3657	0.02558	395640	0.00549637	20.2003	22.323
Sw mem %lymphocyte	Hashimoto thyroiditis	rs11653761	T	G	T	G	-0.1491	-0.0036	0.592	0.421872	17	2716535	0.8295	0.0166	2716535	17	2.298e-09	3656	0.02489	395640	0.0097198	35.8648	23.68
Sw mem %lymphocyte	Hashimoto thyroiditis	rs117231919	T	C	T	C	0.17	-0.0482	0.1219	0.92226	19	652628	0.1429	0.0329	652628	19	6.95296e-06	3656	0.03776	395640	0.00551349	20.258	23.68
Sw mem %lymphocyte	Hashimoto thyroiditis	rs118076634	T	C	T	C	1.115	-0.0925	0.0025	0.97711	11	94589940	0.01911	0.0395	94589940	11	1.083e-06	3656	0.2283	395640	0.00648198	23.8397	23.68
Sw mem %lymphocyte	Hashimoto thyroiditis	rs12426629	G	C	G	C	-0.2182	0.0091	0.0989	0.063154	12	54797571	0.6953	0.0233	54797571	12	4.52397e-07	3656	0.04316	395640	0.00694248	25.5452	23.68
Sw mem %lymphocyte	Hashimoto thyroiditis	rs138728953	A	C	A	C	0.311	-0.0308	0.0319	0.924571	19	14698416	0.4066	0.0371	14698416	19	8.77708e-06	3656	0.06986	395640	0.0053915	19.8073	23.68
Sw mem %lymphocyte	Hashimoto thyroiditis	rs145744014	T	C	T	C	0.5148	0.0097	0.0116	0.978926	18	61418402	0.7998	0.0383	61418402	18	6.92293e-06	3656	0.1143	395640	0.00551792	20.2744	23.68
Sw mem %lymphocyte	Hashimoto thyroiditis	rs1519526	C	T	C	T	0.1674	-0.0324	0.1957	0.739833	2	136967396	0.1729	0.0238	136967396	2	1.341e-07	3656	0.03168	395640	0.00757932	27.9063	23.68
Sw mem %lymphocyte	Hashimoto thyroiditis	rs17029267	T	C	T	C	0.3178	-0.0121	0.03	0.96467	4	100572746	0.7853	0.0442	100572746	4	7.56397e-06	3656	0.07088	395640	0.00546856	20.092	23.68
Sw mem %lymphocyte	Hashimoto thyroiditis	rs17405603	T	A	T	A	-0.1343	0.0193	0.2842	0.216525	5	144608340	0.3021	0.0187	144608340	5	1.44202e-06	3656	0.02781	395640	0.00633844	23.3084	23.68
Sw mem %lymphocyte	Hashimoto thyroiditis	rs190799514	C	T	C	T	0.3656	0.1214	0.0272	0.985405	8	55620993	0.2077	0.0964	55620993	8	2.20298e-06	3656	0.07711	395640	0.00611115	22.4674	23.68
Sw mem %lymphocyte	Hashimoto thyroiditis	rs377621503	T	C	T	C	-0.7635	0.3088	0.0049	0.997459	19	645485	0.107	0.1916	645485	19	8.80299e-06	3656	0.1715	395640	0.00539182	19.8085	23.68
Sw mem %lymphocyte	Hashimoto thyroiditis	rs62382785	A	G	A	G	0.1313	-0.0286	0.2492	0.863819	5	165581566	0.2125	0.0229	165581566	5	6.22702e-06	3656	0.02902	395640	0.00556805	20.4596	23.68
Sw mem %lymphocyte	Hashimoto thyroiditis	rs726449	T	C	T	C	0.1133	-0.0156	0.4387	0.706148	13	109151489	0.3836	0.0178	109151489	13	6.35902e-06	3656	0.02505	395640	0.00556436	20.4459	23.68
Sw mem %lymphocyte	Hashimoto thyroiditis	rs7595246	C	T	C	T	0.1684	-0.0197	0.1893	0.667995	2	238554657	0.333	0.0204	238554657	2	8.91908e-08	3656	0.03143	395640	0.00779099	28.6918	23.68
Sw mem %lymphocyte	Hashimoto thyroiditis	rs7640978	T	C	T	C	0.1649	0.0053	0.1493	0.922898	3	32533010	0.8607	0.0299	32533010	3	3.535e-06	3656	0.0355	395640	0.00586709	21.5649	23.68
Sw mem %lymphocyte	Hashimoto thyroiditis	rs7840395	G	A	G	A	-0.1437	-0.0124	0.5715	0.601784	8	144984956	0.4551	0.0166	144984956	8	1.21099e-08	3656	0.02516	395640	0.00884358	32.6028	23.68
Sw mem %lymphocyte	Hashimoto thyroiditis	rs814418	T	C	T	C	0.199	0.0576	0.0907	0.890579	8	9936753	0.07867	0.0328	9936753	8	9.6801e-06	3656	0.04491	395640	0.0053418	19.6238	23.68
CD62L- plasmacytoid DC %DC	Hashimoto thyroiditis	rs11000032	A	G	A	G	0.1292	-0.0016	0.2843	0.717905	10	73619601	0.9357	0.0193	73619601	10	3.12802e-06	3410	0.02767	395640	0.00635308	21.7897	26.6536
CD62L- plasmacytoid DC %DC	Hashimoto thyroiditis	rs116054627	A	G	A	G	0.2959	-0.027	0.0411	0.925922	2	51168498	0.2917	0.0256	51168498	2	2.73602e-06	3410	0.063	395640	0.00642768	22.0472	26.6536
CD62L- plasmacytoid DC %DC	Hashimoto thyroiditis	rs146839224	A	G	A	G	1.182	-0.0468	0.0025	0.980166	10	131367364	0.1946	0.0361	131367364	10	1.41899e-06	3410	0.2447	395640	0.00679596	23.3191	26.6536
CD62L- plasmacytoid DC %DC	Hashimoto thyroiditis	rs148594241	C	T	C	T	-0.3282	0.1267	0.0324	0.988893	2	236709624	0.3073	0.1241	236709624	2	6.11097e-06	3410	0.07246	395640	0.00598027	20.5034	26.6536
CD62L- plasmacytoid DC %DC	Hashimoto thyroiditis	rs148863428	A	G	A	G	1.06	0.0881	0.0029	0.982097	4	107554477	0.8099	0.3665	107554477	4	5.07002e-06	3410	0.232	395640	0.00608458	20.8632	26.6536
CD62L- plasmacytoid DC %DC	Hashimoto thyroiditis	rs182833362	A	G	A	G	1.949	-0.0602	0.0009	0.988384	16	27972325	0.5614	0.1036	27972325	16	1.86299e-06	3410	0.408	395640	0.00664741	22.806	26.6536
CD62L- plasmacytoid DC %DC	Hashimoto thyroiditis	rs1835019	T	C	T	C	0.1261	0.0135	0.7415	0.403103	5	66583829	0.4378	0.0175	66583829	5	6.43799e-06	3410	0.02791	395640	0.00595065	20.4012	26.6536
CD62L- plasmacytoid DC %DC	Hashimoto thyroiditis	rs191779135	G	A	G	A	-0.2664	0.1499	0.0867	0.989116	4	82502357	0.285	0.1402	82502357	4	1.721e-09	3410	0.04411	395640	0.0105833	36.4535	26.6536
CD62L- plasmacytoid DC %DC	Hashimoto thyroiditis	rs3827963	G	A	G	A	0.1206	-0.0054	0.3408	0.729395	20	20371744	0.7624	0.0179	20371744	20	4.61902e-06	3410	0.02628	395640	0.00613784	21.0469	26.6536
CD62L- plasmacytoid DC %DC	Hashimoto thyroiditis	rs4462104	C	T	C	T	-0.1401	0.0341	0.2009	0.835346	1	36975893	0.1264	0.0223	36975893	1	5.46097e-06	3410	0.03077	395640	0.00604275	20.7189	26.6536
CD62L- plasmacytoid DC %DC	Hashimoto thyroiditis	rs55971447	T	C	T	C	-0.3011	-0.0197	0.2352	0.884336	1	161515326	0.4729	0.0275	161515326	1	6.69885e-25	3410	0.02899	395640	0.0306651	107.813	26.6536
CD62L- plasmacytoid DC %DC	Hashimoto thyroiditis	rs56374915	A	G	A	G	-0.1787	0.0024	0.1116	0.927207	7	115086436	0.9399	0.0315	115086436	7	6.77407e-06	3410	0.03964	395640	0.00592443	20.3108	26.6536
CD62L- plasmacytoid DC %DC	Hashimoto thyroiditis	rs61859443	A	G	A	G	0.7951	-0.0985	0.005	0.968481	10	43792983	0.0445	0.049	43792983	10	8.28591e-06	3410	0.1781	395640	0.00581073	19.9187	26.6536
CD62L- plasmacytoid DC %DC	Hashimoto thyroiditis	rs62297340	A	C	A	C	0.1816	0.0012	0.1132	0.849594	4	5407389	0.956	0.021	5407389	4	3.30803e-06	3410	0.03899	395640	0.00632145	21.6806	26.6536
CD62L- plasmacytoid DC %DC	Hashimoto thyroiditis	rs75472065	C	A	C	A	0.6724	-0.1617	0.0072	0.993776	3	77076673	0.1252	0.1054	77076673	3	5.61694e-06	3410	0.1479	395640	0.00602477	20.6569	26.6536
CD62L- plasmacytoid DC %DC	Hashimoto thyroiditis	rs79659729	T	C	T	C	-0.2731	-0.09	0.0456	0.962261	4	84265416	0.7439	0.2754	84265416	4	8.53198e-06	3410	0.06127	395640	0.00579256	19.856	26.6536
CD62L- plasmacytoid DC %DC	Hashimoto thyroiditis	rs79976443	A	G	A	G	-0.2638	0.1085	0.0462	0.983853	3	78714454	0.1755	0.0801	78714454	3	7.96893e-06	3410	0.05899	395640	0.00583041	19.9866	26.6536
CD62L- plasmacytoid DC %DC	Hashimoto thyroiditis	rs8044705	C	T	C	T	0.1095	0.0111	0.4141	0.60233	16	48914991	0.5033	0.0165	48914991	16	9.80099e-06	3410	0.02473	395640	0.00571657	19.5941	26.6536
HLA DR++ monocyte %monocyte	Hashimoto thyroiditis	rs10410907	T	C	T	C	0.1843	-0.0031	0.1067	0.898573	19	41033109	0.9064	0.0263	41033109	19	5.65405e-06	3595	0.04055	395640	0.00571323	20.6456	25.9858
HLA DR++ monocyte %monocyte	Hashimoto thyroiditis	rs116322630	T	C	T	C	0.2678	0.0144	0.0633	0.903213	6	15221128	0.6349	0.0303	15221128	6	6.63804e-07	3595	0.05377	395640	0.00685261	24.7913	25.9858
HLA DR++ monocyte %monocyte	Hashimoto thyroiditis	rs116670542	A	G	A	G	-1.812	-0.0234	0.0008	0.988367	2	217877436	0.7844	0.0854	217877436	2	3.84601e-06	3595	0.3917	395640	0.00591743	21.3879	25.9858
HLA DR++ monocyte %monocyte	Hashimoto thyroiditis	rs12436392	C	T	C	T	0.5761	0.1353	0.9897	0.0242883	14	81293101	0.002462	0.0447	81293101	14	2.943e-06	3595	0.123	395640	0.00606519	21.9252	25.9858
HLA DR++ monocyte %monocyte	Hashimoto thyroiditis	rs150066324	T	A	T	A	0.5024	0.1165	0.0129	0.0103944	12	51947803	0.445	0.1525	51947803	12	9.25699e-06	3595	0.1131	395640	0.00545881	19.7212	25.9858
HLA DR++ monocyte %monocyte	Hashimoto thyroiditis	rs187260865	T	C	T	C	-0.5052	-0.4512	0.0185	0.990499	2	106940570	0.004954	0.1606	106940570	2	8.30902e-08	3595	0.09405	395640	0.0079623	28.8382	25.9858
HLA DR++ monocyte %monocyte	Hashimoto thyroiditis	rs2090888	T	A	T	A	0.1173	0.0129	0.6394	0.607688	6	109646216	0.4509	0.0171	109646216	6	9.67208e-06	3595	0.02647	395640	0.0054328	19.6267	25.9858
HLA DR++ monocyte %monocyte	Hashimoto thyroiditis	rs2113347	C	G	C	G	-0.1283	0.0357	0.2826	0.396371	8	3175873	0.03073	0.0165	3175873	8	4.20397e-06	3595	0.02784	395640	0.00587297	21.2262	25.9858
HLA DR++ monocyte %monocyte	Hashimoto thyroiditis	rs2878953	T	C	T	C	0.2039	0.0112	0.0771	0.954715	3	180110875	0.7775	0.0395	180110875	3	9.82992e-06	3595	0.04605	395640	0.00542393	19.5945	25.9858
HLA DR++ monocyte %monocyte	Hashimoto thyroiditis	rs6010756	C	A	C	A	-0.3757	-0.0738	0.0243	0.970996	20	61265397	0.1485	0.0511	61265397	20	2.67202e-06	3595	0.07989	395640	0.00611414	22.1032	25.9858
HLA DR++ monocyte %monocyte	Hashimoto thyroiditis	rs61835728	T	C	T	C	-0.5588	-0.0291	0.0103	0.959769	10	10550265	0.3967	0.0343	10550265	10	8.39093e-06	3595	0.1253	395640	0.00550194	19.8778	25.9858
HLA DR++ monocyte %monocyte	Hashimoto thyroiditis	rs62083470	C	T	C	T	-0.1742	0.0217	0.1305	0.812758	18	35262843	0.304	0.0212	35262843	18	2.68201e-06	3595	0.03706	395640	0.00610837	22.0823	25.9858
HLA DR++ monocyte %monocyte	Hashimoto thyroiditis	rs7538058	G	T	G	T	0.1374	-0.0275	0.7944	0.17373	1	166381821	0.2429	0.0235	166381821	1	8.531e-06	3595	0.03081	395640	0.00550168	19.8769	25.9858
HLA DR++ monocyte %monocyte	Hashimoto thyroiditis	rs7624992	T	C	T	C	-0.1735	-0.0082	0.1139	0.867491	3	3233271	0.7275	0.0234	3233271	3	9.56908e-06	3595	0.03914	395640	0.00543615	19.6388	25.9858
HLA DR++ monocyte %monocyte	Hashimoto thyroiditis	rs76950373	C	T	C	T	0.1622	-0.0067	0.1367	0.931993	1	70942862	0.8223	0.0299	70942862	1	9.5971e-06	3595	0.0366	395640	0.00543344	19.629	25.9858
HLA DR++ monocyte %monocyte	Hashimoto thyroiditis	rs9271281	T	C	T	C	-0.3029	-0.137	0.5808	0.627203	6	32581059	8.087e-13	0.0191	32581059	6	5.37155e-23	3595	0.03046	395640	0.0267704	98.8319	25.9858
HLA DR++ monocyte %monocyte	Hashimoto thyroiditis	rs9439731	C	T	C	T	-0.1231	0.0009	0.3644	0.67442	1	19059471	0.9569	0.0174	19059471	1	2.85102e-06	3595	0.02626	395640	0.00607549	21.9627	25.9858
Resting Treg %CD4	Hashimoto thyroiditis	rs1084331	G	A	G	A	-0.1546	-0.007	0.8586	0.101864	6	125213827	0.8163	0.0301	125213827	6	4.81804e-06	3437	0.03375	395640	0.00606804	20.971	32.1042
Resting Treg %CD4	Hashimoto thyroiditis	rs112553628	G	A	G	A	0.2882	-0.0736	0.0352	0.932746	2	38077329	0.0459	0.0369	38077329	2	4.72596e-06	3437	0.06287	395640	0.00607679	21.0014	32.1042
Resting Treg %CD4	Hashimoto thyroiditis	rs113376235	A	C	A	C	0.3318	-0.015	0.0278	0.976354	16	75514711	0.7491	0.0469	75514711	16	5.153e-06	3437	0.07267	395640	0.00602888	20.8348	32.1042
Resting Treg %CD4	Hashimoto thyroiditis	rs115383271	A	C	A	C	0.2552	0.0144	0.0541	0.97344	2	39367533	0.8262	0.0657	39367533	2	8.37202e-07	3437	0.0517	395640	0.00703935	24.3516	32.1042
Resting Treg %CD4	Hashimoto thyroiditis	rs117680001	A	C	A	C	0.5355	0.0789	0.0105	0.979104	17	13652401	0.1057	0.0488	13652401	17	4.91496e-06	3437	0.117	395640	0.00605799	20.936	32.1042
Resting Treg %CD4	Hashimoto thyroiditis	rs12133465	G	A	G	A	0.6418	-0.016	0.0096	0.965189	1	195430336	0.7491	0.0501	195430336	1	7.59801e-08	3437	0.1191	395640	0.00837804	29.0217	32.1042
Resting Treg %CD4	Hashimoto thyroiditis	rs12141656	G	T	G	T	0.6122	-0.0567	0.0092	0.968974	1	189081342	0.2707	0.0515	189081342	1	4.72705e-07	3437	0.1213	395640	0.00735663	25.4573	32.1042
Resting Treg %CD4	Hashimoto thyroiditis	rs138915779	A	C	A	C	1.439	-0.0141	0.0035	0.978191	1	190079170	0.8356	0.0678	190079170	1	1.72108e-11	3437	0.2131	395640	0.0130934	45.5724	32.1042
Resting Treg %CD4	Hashimoto thyroiditis	rs145833948	A	C	A	C	0.2778	0.0676	0.0425	0.977498	12	41804479	0.1068	0.0419	41804479	12	2.11602e-06	3437	0.05849	395640	0.0065205	22.5449	32.1042
Resting Treg %CD4	Hashimoto thyroiditis	rs146899923	C	T	C	T	0.6595	0.8814	0.0089	0.983249	1	195919849	0.02655	0.3974	195919849	1	3.36403e-07	3437	0.129	395640	0.00754711	26.1215	32.1042
Resting Treg %CD4	Hashimoto thyroiditis	rs147071297	A	G	A	G	1.123	0.0717	0.0039	0.983796	1	191648600	0.2227	0.0588	191648600	1	1.40001e-09	3437	0.1849	395640	0.0106187	36.8666	32.1042
Resting Treg %CD4	Hashimoto thyroiditis	rs147345848	T	C	T	C	-0.3187	0.004	0.0273	0.951407	14	69803533	0.9062	0.0343	69803533	14	5.90595e-06	3437	0.07024	395640	0.00595418	20.5751	32.1042
Resting Treg %CD4	Hashimoto thyroiditis	rs147958143	T	A	T	A	-0.5364	0.0091	0.0111	0.0125251	1	238096255	0.8439	0.0463	238096255	1	5.938e-07	3437	0.1072	395640	0.00723196	25.0228	32.1042
Resting Treg %CD4	Hashimoto thyroiditis	rs148054039	T	G	T	G	-0.2123	-0.006	0.0653	0.942278	13	110095055	0.8674	0.0362	110095055	13	5.47104e-06	3437	0.04663	395640	0.00599485	20.7165	32.1042
Resting Treg %CD4	Hashimoto thyroiditis	rs150956189	C	T	C	T	2.897	0.1153	0.0003	0.976144	1	214625781	0.009051	0.0442	214625781	1	1.17999e-06	3437	0.5951	395640	0.00684784	23.6845	32.1042
Resting Treg %CD4	Hashimoto thyroiditis	rs17165751	G	A	G	A	-0.1891	-0.0448	0.0841	0.909508	7	131301614	0.2611	0.0399	131301614	7	5.11505e-06	3437	0.04141	395640	0.00603068	20.8411	32.1042
Resting Treg %CD4	Hashimoto thyroiditis	rs17583875	A	G	A	G	2.309	0.0762	0.0029	0.978601	1	197924770	0.1891	0.058	197924770	1	8.26228e-28	3437	0.2094	395640	0.0341678	121.518	32.1042
Resting Treg %CD4	Hashimoto thyroiditis	rs17607399	T	C	T	C	0.1996	-0.0657	0.1084	0.94197	2	41884212	0.03463	0.0311	41884212	2	1.64399e-07	3437	0.03805	395640	0.00794271	27.5017	32.1042
Resting Treg %CD4	Hashimoto thyroiditis	rs188418491	G	A	G	A	2.017	0.0097	0.0006	0.970032	19	777304	0.8447	0.0494	777304	19	5.21399e-06	3437	0.4421	395640	0.00601962	20.8026	32.1042
Resting Treg %CD4	Hashimoto thyroiditis	rs192123974	T	C	T	C	1.539	0.0459	0.0016	0.989276	11	13923816	0.3718	0.0514	13923816	11	2.53799e-06	3437	0.3266	395640	0.00641902	22.1918	32.1042
Resting Treg %CD4	Hashimoto thyroiditis	rs247636	A	G	A	G	-0.2906	0.0921	0.0361	0.970554	5	142990496	0.07979	0.0526	142990496	5	2.69501e-06	3437	0.06183	395640	0.00638603	22.077	32.1042
Resting Treg %CD4	Hashimoto thyroiditis	rs28401504	T	G	T	G	0.2405	-0.0375	0.0524	0.952228	1	203497175	0.3377	0.0391	203497175	1	6.28001e-06	3437	0.05317	395640	0.00591752	20.4477	32.1042
Resting Treg %CD4	Hashimoto thyroiditis	rs3016770	G	T	G	T	-0.1657	0.0092	0.8897	0.273154	11	128694040	0.6342	0.0193	128694040	11	7.34108e-06	3437	0.03691	395640	0.00582959	20.1421	32.1042
Resting Treg %CD4	Hashimoto thyroiditis	rs34441774	A	G	A	G	-0.1445	-0.0584	0.1621	0.935959	22	49440757	0.08627	0.0341	49440757	22	5.40406e-06	3437	0.03172	395640	0.00600172	20.7404	32.1042
Resting Treg %CD4	Hashimoto thyroiditis	rs408686	A	C	A	C	-0.2655	0.0137	0.8142	0.109622	2	39177320	0.7519	0.0433	39177320	2	4.21988e-18	3437	0.03044	395640	0.0216547	76.0303	32.1042
Resting Treg %CD4	Hashimoto thyroiditis	rs6751481	C	T	C	T	0.2762	0.0347	0.4709	0.485875	2	38897810	0.03344	0.0163	38897810	2	4.7841e-32	3437	0.0232	395640	0.0396043	141.651	32.1042
Resting Treg %CD4	Hashimoto thyroiditis	rs72744142	A	G	A	G	-0.1499	-0.0166	0.1507	0.93083	15	81518947	0.6352	0.035	81518947	15	4.93503e-06	3437	0.03278	395640	0.00604744	20.8993	32.1042
Resting Treg %CD4	Hashimoto thyroiditis	rs73579441	C	T	C	T	0.2055	-0.068	0.0716	0.948919	8	49024059	0.1533	0.0476	49024059	8	8.13299e-06	3437	0.04598	395640	0.00577816	19.9633	32.1042
Resting Treg %CD4	Hashimoto thyroiditis	rs7530076	A	G	A	G	-0.3827	0.0805	0.9748	0.0308061	1	195825276	0.06694	0.044	195825276	1	6.27697e-07	3437	0.07667	395640	0.00719697	24.9008	32.1042
Resting Treg %CD4	Hashimoto thyroiditis	rs76384362	T	C	T	C	0.3703	-0.1747	0.0212	0.985803	12	15365872	0.1704	0.1274	15365872	12	4.617e-06	3437	0.0807	395640	0.00608875	21.043	32.1042
Resting Treg %CD4	Hashimoto thyroiditis	rs79505492	G	A	G	A	-0.1913	-0.0074	0.09	0.940878	11	79167993	0.7892	0.0278	79167993	11	3.61002e-06	3437	0.04122	395640	0.00622761	21.5259	32.1042
Resting Treg %CD4	Hashimoto thyroiditis	rs79524476	G	C	G	C	0.1481	-0.0005	0.1477	0.177264	19	40973561	0.9804	0.0221	40973561	19	3.86296e-06	3437	0.03202	395640	0.00618576	21.3803	32.1042
Naive CD8br %T cell	Hashimoto thyroiditis	rs10183338	T	G	T	G	0.1206	-0.036	0.1892	0.701884	2	111610816	0.04343	0.0178	111610816	2	2.66299e-08	3427	0.02163	395640	0.00898971	31.0691	23.0701
Naive CD8br %T cell	Hashimoto thyroiditis	rs10411666	C	G	C	G	-0.1114	0.0188	0.1328	0.220829	19	779416	0.331	0.0193	779416	19	9.40091e-06	3427	0.0251	395640	0.00571505	19.6865	23.0701
Naive CD8br %T cell	Hashimoto thyroiditis	rs10474365	T	C	T	C	0.1374	-0.0223	0.091	0.954323	5	90986313	0.5402	0.0365	90986313	5	4.348e-06	3427	0.02986	395640	0.00614051	21.1612	23.0701
Naive CD8br %T cell	Hashimoto thyroiditis	rs1064086	A	G	A	G	-0.08993	0.0371	0.328	0.684011	2	237034061	0.02829	0.0169	237034061	2	3.67096e-07	3427	0.01765	395640	0.00751845	25.9458	23.0701
Naive CD8br %T cell	Hashimoto thyroiditis	rs112725843	T	C	T	C	0.1191	-0.0478	0.1326	0.828011	16	28238440	0.06552	0.0259	28238440	16	1.78999e-06	3427	0.02489	395640	0.00663694	22.8834	23.0701
Naive CD8br %T cell	Hashimoto thyroiditis	rs114581570	G	A	G	A	-1.192	0.0672	0.0012	0.987065	6	19906546	0.4364	0.0864	19906546	6	1.137e-06	3427	0.2444	395640	0.00689337	23.7737	23.0701
Naive CD8br %T cell	Hashimoto thyroiditis	rs116590755	T	G	T	G	-2.257	0.1412	0.0003	0.992845	2	173592729	0.03735	0.0678	173592729	2	1.09901e-06	3427	0.4624	395640	0.00690406	23.8108	23.0701
Naive CD8br %T cell	Hashimoto thyroiditis	rs116954000	A	T	A	T	0.6951	0.0481	0.0034	0.0119421	22	40298491	0.5554	0.0816	40298491	22	8.59409e-07	3427	0.141	395640	0.00704163	24.2886	23.0701
Naive CD8br %T cell	Hashimoto thyroiditis	rs117120215	G	C	G	C	-2.438	0.0257	0.0001	0.022461	21	38377520	0.6352	0.0541	38377520	21	1.123e-06	3427	0.4999	395640	0.0068926	23.771	23.0701
Naive CD8br %T cell	Hashimoto thyroiditis	rs11843149	C	T	C	T	0.09414	0.0011	0.2256	0.734804	13	24258336	0.9508	0.0182	24258336	13	3.41704e-06	3427	0.02024	395640	0.00627307	21.6209	23.0701
Naive CD8br %T cell	Hashimoto thyroiditis	rs12555210	G	A	G	A	0.1558	0.1605	0.089	0.967362	9	33428882	0.5668	0.2803	33428882	9	1.98198e-07	3427	0.0299	395640	0.00786052	27.1356	23.0701
Naive CD8br %T cell	Hashimoto thyroiditis	rs13386443	G	A	G	A	0.07817	0.0072	0.4758	0.564844	2	111722118	0.6682	0.0168	111722118	2	4.70598e-06	3427	0.01705	395640	0.00609623	21.0077	23.0701
Naive CD8br %T cell	Hashimoto thyroiditis	rs141596789	C	G	C	G	1.487	-0.0861	0.0009	0.00890901	7	28687227	0.158	0.061	28687227	7	1.118e-07	3427	0.2796	395640	0.00818585	28.2679	23.0701
Naive CD8br %T cell	Hashimoto thyroiditis	rs143788880	A	G	A	G	0.4392	0.0161	0.0074	0.970009	17	57361218	0.7881	0.06	57361218	17	5.54294e-06	3427	0.09652	395640	0.00600565	20.6936	23.0701
Naive CD8br %T cell	Hashimoto thyroiditis	rs145607970	A	C	A	C	0.1946	-0.2293	0.1036	0.963457	6	32624017	0.08404	0.1327	32624017	6	9.76607e-06	3427	0.04393	395640	0.00569337	19.6115	23.0701
Naive CD8br %T cell	Hashimoto thyroiditis	rs17685199	C	A	C	A	-0.1005	0.0112	0.1819	0.915598	15	36405909	0.7264	0.0321	36405909	15	2.92503e-06	3427	0.02146	395640	0.00635899	21.9189	23.0701
Naive CD8br %T cell	Hashimoto thyroiditis	rs17767232	A	G	A	G	1.124	-0.0781	0.0012	0.966423	14	65199087	0.2379	0.0662	65199087	14	2.55399e-06	3427	0.2385	395640	0.00643926	22.1974	23.0701
Naive CD8br %T cell	Hashimoto thyroiditis	rs34742163	C	G	C	G	0.09839	0.0312	0.2041	0.190052	17	3040277	0.1634	0.0224	3040277	17	4.394e-06	3427	0.02139	395640	0.00613611	21.1459	23.0701
Naive CD8br %T cell	Hashimoto thyroiditis	rs4764066	C	T	C	T	-0.1128	-0.0254	0.8665	0.049243	12	14385601	0.6206	0.0512	14385601	12	4.75905e-06	3427	0.02462	395640	0.00608802	20.9792	23.0701
Naive CD8br %T cell	Hashimoto thyroiditis	rs6833962	T	C	T	C	-0.1199	-0.0177	0.1547	0.942385	4	103558731	0.6271	0.0365	103558731	4	2.97399e-07	3427	0.02335	395640	0.00763522	26.3518	23.0701
Naive CD8br %T cell	Hashimoto thyroiditis	rs72815242	A	G	A	G	0.1151	0.0249	0.1312	0.782106	10	29316021	0.4157	0.0305	29316021	10	6.43295e-06	3427	0.02546	395640	0.0059284	20.4259	23.0701
Naive CD8br %T cell	Hashimoto thyroiditis	rs73328313	T	G	T	G	0.1964	-0.0624	0.0376	0.853006	14	93019211	0.02545	0.0279	93019211	14	6.72404e-06	3427	0.04355	395640	0.0058996	20.3261	23.0701
Naive CD8br %T cell	Hashimoto thyroiditis	rs73404248	A	G	A	G	-0.1427	0.0383	0.1129	0.963822	6	31410352	0.4132	0.0468	31410352	6	1.60801e-06	3427	0.02969	395640	0.0066957	23.0873	23.0701
Naive CD8br %T cell	Hashimoto thyroiditis	rs75368383	C	T	C	T	0.244	-0.0111	0.0266	0.946095	8	144789624	0.7718	0.0384	144789624	8	2.80201e-06	3427	0.052	395640	0.00638377	22.0049	23.0701
Naive CD8br %T cell	Hashimoto thyroiditis	rs7981825	A	G	A	G	-0.529	0.0719	0.0048	0.955122	13	98313824	0.1068	0.0446	98313824	13	7.13493e-06	3427	0.1177	395640	0.00585992	20.1885	23.0701
Naive CD8br %T cell	Hashimoto thyroiditis	rs8067835	G	A	G	A	0.1064	-0.0063	0.2155	0.804937	17	31363767	0.8019	0.0252	31363767	17	1.60498e-07	3427	0.02026	395640	0.00798379	27.5645	23.0701
Naive CD8br %T cell	Hashimoto thyroiditis	rs8180936	T	C	T	C	0.0837	0.0052	0.6698	0.350819	8	61151574	0.7609	0.0172	61151574	8	2.83302e-06	3427	0.01785	395640	0.00637504	21.9746	23.0701
EM CD8br AC	Hashimoto thyroiditis	rs11060493	C	A	C	A	0.1852	0.0119	0.1016	0.919374	12	130160924	0.6531	0.0265	130160924	12	9.97011e-06	3395	0.04186	395640	0.00573254	19.5626	22.6697
EM CD8br AC	Hashimoto thyroiditis	rs11080350	T	C	T	C	-0.1185	-0.0038	0.4044	0.742754	17	33774635	0.8337	0.0183	33774635	17	8.93203e-06	3395	0.02663	395640	0.00579868	19.7897	22.6697
EM CD8br AC	Hashimoto thyroiditis	rs11153123	G	A	G	A	-0.1435	-0.0004	0.2296	0.688966	6	109038333	0.9831	0.0171	109038333	6	3.15399e-06	3395	0.03074	395640	0.0063779	21.7791	22.6697
EM CD8br AC	Hashimoto thyroiditis	rs11166573	A	G	A	G	-0.1203	-0.0329	0.4127	0.630505	1	101733861	0.05534	0.0172	101733861	1	4.25099e-06	3395	0.02612	395640	0.00620926	21.1997	22.6697
EM CD8br AC	Hashimoto thyroiditis	rs113985770	A	G	A	G	-0.6238	0.0012	0.0103	0.983858	2	210377930	0.9875	0.0773	210377930	2	2.85102e-06	3395	0.133	395640	0.00643788	21.9853	22.6697
EM CD8br AC	Hashimoto thyroiditis	rs115083752	A	G	A	G	-0.3399	-0.0562	0.0297	0.971978	2	145856378	0.1955	0.0434	145856378	2	7.13296e-06	3395	0.0756	395640	0.0059189	20.2024	22.6697
EM CD8br AC	Hashimoto thyroiditis	rs1183901	C	T	C	T	-0.1356	-0.0033	0.5872	0.445397	10	90231718	0.8422	0.0165	90231718	10	6.17405e-07	3395	0.02714	395640	0.00729925	24.9485	22.6697
EM CD8br AC	Hashimoto thyroiditis	rs13187183	C	T	C	T	-0.2346	0.0184	0.0841	0.939438	5	117976098	0.5721	0.0326	117976098	5	4.90196e-07	3395	0.04655	395640	0.00742574	25.384	22.6697
EM CD8br AC	Hashimoto thyroiditis	rs1322060	G	C	G	C	-0.1259	-0.0156	0.3985	0.384495	9	117697660	0.35	0.0167	117697660	9	7.29105e-06	3395	0.02802	395640	0.00591154	20.1771	22.6697
EM CD8br AC	Hashimoto thyroiditis	rs143237141	A	G	A	G	0.3181	0.0477	0.0365	0.971789	22	45176439	0.2172	0.0386	45176439	22	3.71099e-06	3395	0.06864	395640	0.00628629	21.4643	22.6697
EM CD8br AC	Hashimoto thyroiditis	rs150956189	C	T	C	T	-2.912	0.1153	0.0003	0.976144	1	214625781	0.009051	0.0442	214625781	1	9.33792e-06	3395	0.6561	395640	0.00576886	19.6873	22.6697
EM CD8br AC	Hashimoto thyroiditis	rs17583875	A	G	A	G	-1.51	0.0762	0.0029	0.978601	1	197924770	0.1891	0.058	197924770	1	1.153e-10	3395	0.2336	395640	0.0121578	41.7592	22.6697
EM CD8br AC	Hashimoto thyroiditis	rs2378966	T	C	T	C	0.1277	0.0211	0.539	0.386845	4	179936308	0.2096	0.0169	179936308	4	7.84693e-07	3395	0.0258	395640	0.0071644	24.4842	22.6697
EM CD8br AC	Hashimoto thyroiditis	rs57159407	A	C	A	C	-0.3126	-0.007	0.0365	0.878527	2	22978736	0.8305	0.0328	22978736	2	7.78592e-06	3395	0.06981	395640	0.00587145	20.0395	22.6697
EM CD8br AC	Hashimoto thyroiditis	rs58905133	G	A	G	A	0.1375	-0.1016	0.353	0.633419	2	38887964	0.07196	0.0565	38887964	2	6.19398e-07	3395	0.02754	395640	0.00728888	24.9127	22.6697
EM CD8br AC	Hashimoto thyroiditis	rs593435	T	C	T	C	0.1235	-0.0028	0.5351	0.499604	7	132417404	0.8659	0.0164	132417404	7	2.11101e-06	3395	0.02599	395640	0.00660698	22.5666	22.6697
EM CD8br AC	Hashimoto thyroiditis	rs60998309	A	C	A	C	-0.2651	0.0299	0.0501	0.862746	3	24959272	0.3922	0.0349	24959272	3	6.14695e-06	3395	0.05854	395640	0.00600425	20.4955	22.6697
EM CD8br AC	Hashimoto thyroiditis	rs73195098	A	C	A	C	0.373	-0.0142	0.0277	0.969914	7	112571685	0.7799	0.0508	112571685	7	2.51102e-06	3395	0.0791	395640	0.00650713	22.2233	22.6697
EM CD8br AC	Hashimoto thyroiditis	rs75744217	T	C	T	C	0.1811	-0.0105	0.1134	0.881092	10	68456634	0.7232	0.0298	68456634	10	9.77192e-06	3395	0.04088	395640	0.00574741	19.6137	22.6697
EM CD8br AC	Hashimoto thyroiditis	rs77753889	A	G	A	G	0.1783	0.0193	0.1193	0.80993	8	130711599	0.4224	0.024	130711599	8	8.00092e-06	3395	0.03986	395640	0.00585917	19.9973	22.6697
EM CD8br AC	Hashimoto thyroiditis	rs9382165	G	A	G	A	0.236	0.006	0.0761	0.892026	6	52836410	0.8175	0.0259	52836410	6	1.11401e-06	3395	0.04837	395640	0.00696302	23.7912	22.6697
EM CD8br %CD8br	Hashimoto thyroiditis	rs10510244	C	G	C	G	-0.2971	0.0281	0.028	0.044206	3	3036671	0.5897	0.0521	3036671	3	5.37997e-06	3427	0.06519	395640	0.00602428	20.7582	30.1
EM CD8br %CD8br	Hashimoto thyroiditis	rs116760504	A	C	A	C	-0.2168	0.177	0.0696	0.953878	3	47546791	0.4436	0.2311	47546791	3	5.09202e-07	3427	0.04308	395640	0.00733593	25.3113	30.1
EM CD8br %CD8br	Hashimoto thyroiditis	rs116794175	C	T	C	T	-0.7915	-0.002	0.0042	0.990525	1	194010208	0.9899	0.1584	194010208	1	1.95898e-06	3427	0.1661	395640	0.00658234	22.6939	30.1
EM CD8br %CD8br	Hashimoto thyroiditis	rs117545347	T	G	T	G	-0.9345	0.017	0.0025	0.986687	15	98090362	0.7776	0.0601	98090362	15	8.40892e-06	3427	0.2095	395640	0.00577248	19.8855	30.1
EM CD8br %CD8br	Hashimoto thyroiditis	rs11896593	C	G	C	G	-0.2549	0.0244	0.3707	0.295142	2	38925155	0.292	0.0232	38925155	2	2.38891e-30	3427	0.02205	395640	0.0375314	133.558	30.1
EM CD8br %CD8br	Hashimoto thyroiditis	rs12952913	T	C	T	C	-0.675	0.0395	0.005	0.93967	17	18020050	0.2741	0.0361	18020050	17	9.58297e-06	3427	0.1523	395640	0.00569917	19.6315	30.1
EM CD8br %CD8br	Hashimoto thyroiditis	rs14067	G	A	G	A	-0.1156	0.0165	0.234	0.679588	13	114110660	0.3584	0.0179	114110660	13	4.10299e-06	3427	0.02505	395640	0.00617583	21.2837	30.1
EM CD8br %CD8br	Hashimoto thyroiditis	rs146969910	C	T	C	T	0.3142	0.0718	0.0267	0.963887	5	171664213	0.2279	0.0595	171664213	5	2.74701e-06	3427	0.06689	395640	0.00639718	22.0514	30.1
EM CD8br %CD8br	Hashimoto thyroiditis	rs1479391	C	T	C	T	-0.1193	-0.0197	0.2117	0.827395	3	61970211	0.3511	0.0212	61970211	3	5.96101e-06	3427	0.02632	395640	0.00595935	20.5332	30.1
EM CD8br %CD8br	Hashimoto thyroiditis	rs148770451	T	C	T	C	0.3999	0.0571	0.0198	0.996659	6	26044129	0.7391	0.1714	26044129	6	9.55697e-07	3427	0.08145	395640	0.00698493	24.0917	30.1
EM CD8br %CD8br	Hashimoto thyroiditis	rs150329295	A	C	A	C	-2.298	0.0456	0.0004	0.983934	1	241856210	0.2691	0.0413	241856210	1	2.00101e-06	3427	0.4826	395640	0.00657275	22.6606	30.1
EM CD8br %CD8br	Hashimoto thyroiditis	rs150956189	C	T	C	T	-2.989	0.1153	0.0003	0.976144	1	214625781	0.009051	0.0442	214625781	1	8.22508e-08	3427	0.5562	395640	0.00835663	28.8627	30.1
EM CD8br %CD8br	Hashimoto thyroiditis	rs17583875	A	G	A	G	-1.619	0.0762	0.0029	0.978601	1	197924770	0.1891	0.058	197924770	1	1.13789e-16	3427	0.1943	395640	0.0198574	69.3896	30.1
EM CD8br %CD8br	Hashimoto thyroiditis	rs17588249	T	C	T	C	0.1329	-0.0083	0.1628	0.871081	12	43493148	0.7407	0.0252	43493148	12	6.44896e-06	3427	0.02941	395640	0.00592333	20.4083	30.1
EM CD8br %CD8br	Hashimoto thyroiditis	rs2463509	T	C	T	C	1.154	0.0588	0.9971	0.0307019	2	103672986	0.4161	0.0723	103672986	2	1.457e-08	3427	0.2032	395640	0.00932356	32.2337	30.1
EM CD8br %CD8br	Hashimoto thyroiditis	rs2629830	G	C	G	C	0.131	0.0232	0.8439	0.617281	1	114684259	0.1731	0.0171	114684259	1	8.22792e-06	3427	0.02934	395640	0.00578348	19.9236	30.1
EM CD8br %CD8br	Hashimoto thyroiditis	rs28578699	C	A	C	A	-0.16	0.1226	0.3669	0.568901	2	38899155	0.2066	0.097	38899155	2	9.44496e-13	3427	0.02234	395640	0.0147471	51.2649	30.1
EM CD8br %CD8br	Hashimoto thyroiditis	rs28629976	C	T	C	T	-0.2751	-0.2415	0.0474	0.951018	6	32625221	0.04312	0.1194	32625221	6	7.10199e-06	3427	0.06117	395640	0.00586725	20.2139	30.1
EM CD8br %CD8br	Hashimoto thyroiditis	rs34645541	A	C	A	C	-0.5996	0.1291	0.0093	0.980446	1	195875605	0.03379	0.0608	195875605	1	1.18801e-07	3427	0.113	395640	0.0081489	28.1393	30.1
EM CD8br %CD8br	Hashimoto thyroiditis	rs4473273	C	T	C	T	0.1109	-0.0124	0.6526	0.377508	18	27999885	0.4589	0.0168	27999885	18	8.28896e-07	3427	0.02246	395640	0.007064	24.3663	30.1
EM CD8br %CD8br	Hashimoto thyroiditis	rs60220946	T	C	T	C	-0.3401	-0.0516	0.0212	0.983688	1	193505625	0.5818	0.0936	193505625	1	3.99402e-06	3427	0.07363	395640	0.0061872	21.3231	30.1
EM CD8br %CD8br	Hashimoto thyroiditis	rs75196020	A	C	A	C	-0.1102	-0.0165	0.2607	0.858222	2	241750301	0.4017	0.0197	241750301	2	6.27596e-06	3427	0.02436	395640	0.0059362	20.4529	30.1
EM CD8br %CD8br	Hashimoto thyroiditis	rs7709566	G	T	G	T	-0.1251	-0.0226	0.1913	0.85697	5	117881168	0.2959	0.0216	117881168	5	3.29602e-06	3427	0.02685	395640	0.00629462	21.6956	30.1
EM CD8br %CD8br	Hashimoto thyroiditis	rs7867019	T	A	T	A	-0.2268	-0.2418	0.0471	0.0133767	9	13378083	0.1588	0.1716	13378083	9	4.27701e-06	3427	0.04926	395640	0.00614759	21.1857	30.1
EM CD8br %CD8br	Hashimoto thyroiditis	rs7903206	T	C	T	C	0.1832	0.0065	0.0762	0.838367	10	28349473	0.7691	0.022	28349473	10	5.91003e-06	3427	0.04037	395640	0.00597334	20.5816	30.1
CD45RA+ CD8br %CD8br	Hashimoto thyroiditis	rs10510244	C	G	C	G	0.2951	0.0281	0.028	0.044206	3	3036671	0.5897	0.0521	3036671	3	6.66193e-06	3427	0.06542	395640	0.00590245	20.3359	30.8195
CD45RA+ CD8br %CD8br	Hashimoto thyroiditis	rs114542543	T	C	T	C	-0.3175	-0.0675	0.0223	0.991212	17	55617067	0.8955	0.5145	55617067	17	9.66006e-06	3427	0.07165	395640	0.00569718	19.6246	30.8195
CD45RA+ CD8br %CD8br	Hashimoto thyroiditis	rs115475145	C	T	C	T	0.3476	0.1011	0.0238	0.989833	4	148303054	0.5041	0.1513	148303054	4	2.43198e-06	3427	0.07361	395640	0.0064648	22.286	30.8195
CD45RA+ CD8br %CD8br	Hashimoto thyroiditis	rs116794175	C	T	C	T	0.8233	-0.002	0.0042	0.990525	1	194010208	0.9899	0.1584	194010208	1	8.11409e-07	3427	0.1666	395640	0.00707568	24.4069	30.8195
CD45RA+ CD8br %CD8br	Hashimoto thyroiditis	rs117545347	T	G	T	G	0.9647	0.017	0.0025	0.986687	15	98090362	0.7776	0.0601	98090362	15	4.57804e-06	3427	0.2101	395640	0.00611441	21.0707	30.8195
CD45RA+ CD8br %CD8br	Hashimoto thyroiditis	rs117900773	T	C	T	C	0.3649	-0.1446	0.0179	0.976336	11	97410635	0.1327	0.0961	97410635	11	4.67305e-06	3427	0.07955	395640	0.00610232	21.0288	30.8195
CD45RA+ CD8br %CD8br	Hashimoto thyroiditis	rs118191043	G	A	G	A	-0.663	0.0233	0.0053	0.977292	7	138310353	0.8047	0.0944	138310353	7	6.61896e-06	3427	0.1469	395640	0.00590875	20.3578	30.8195
CD45RA+ CD8br %CD8br	Hashimoto thyroiditis	rs11896593	C	G	C	G	0.2701	0.0244	0.3707	0.295142	2	38925155	0.292	0.0232	38925155	2	1.04112e-33	3427	0.02208	395640	0.0418385	149.554	30.8195
CD45RA+ CD8br %CD8br	Hashimoto thyroiditis	rs12952913	T	C	T	C	0.6906	0.0395	0.005	0.93967	17	18020050	0.2741	0.0361	18020050	17	6.38205e-06	3427	0.1528	395640	0.00592531	20.4152	30.8195
CD45RA+ CD8br %CD8br	Hashimoto thyroiditis	rs12958506	T	G	T	G	0.4162	-0.1497	0.9854	0.0239931	18	75239395	0.6452	0.3251	75239395	18	4.38995e-06	3427	0.0905	395640	0.00613368	21.1375	30.8195
CD45RA+ CD8br %CD8br	Hashimoto thyroiditis	rs14067	G	A	G	A	0.119	0.0165	0.234	0.679588	13	114110660	0.3584	0.0179	114110660	13	2.28202e-06	3427	0.02513	395640	0.00650073	22.4107	30.8195
CD45RA+ CD8br %CD8br	Hashimoto thyroiditis	rs140764369	A	G	A	G	0.2369	-0.0735	0.0463	0.990107	5	120985438	0.5693	0.1291	120985438	5	3.81698e-06	3427	0.05118	395640	0.00621311	21.4129	30.8195
CD45RA+ CD8br %CD8br	Hashimoto thyroiditis	rs146969910	C	T	C	T	-0.3103	0.0718	0.0267	0.963887	5	171664213	0.2279	0.0595	171664213	5	3.94003e-06	3427	0.06712	395640	0.00619791	21.3602	30.8195
CD45RA+ CD8br %CD8br	Hashimoto thyroiditis	rs148770451	T	C	T	C	-0.404	0.0571	0.0198	0.996659	6	26044129	0.7391	0.1714	26044129	6	8.03896e-07	3427	0.08172	395640	0.00708118	24.426	30.8195
CD45RA+ CD8br %CD8br	Hashimoto thyroiditis	rs150956189	C	T	C	T	3.098	0.1153	0.0003	0.976144	1	214625781	0.009051	0.0442	214625781	1	3.03403e-08	3427	0.5579	395640	0.00891755	30.8174	30.8195
CD45RA+ CD8br %CD8br	Hashimoto thyroiditis	rs17583875	A	G	A	G	1.755	0.0762	0.0029	0.978601	1	197924770	0.1891	0.058	197924770	1	3.06196e-19	3427	0.1946	395640	0.0231829	81.2859	30.8195
CD45RA+ CD8br %CD8br	Hashimoto thyroiditis	rs17588249	T	C	T	C	-0.1344	-0.0083	0.1628	0.871081	12	43493148	0.7407	0.0252	43493148	12	5.40406e-06	3427	0.02951	395640	0.00601624	20.7303	30.8195
CD45RA+ CD8br %CD8br	Hashimoto thyroiditis	rs181615229	C	A	C	A	0.2162	0.0265	0.0525	0.96526	3	2937455	0.5878	0.049	2937455	3	6.21298e-06	3427	0.04778	395640	0.00593906	20.4628	30.8195
CD45RA+ CD8br %CD8br	Hashimoto thyroiditis	rs190023756	A	G	A	G	0.5352	0.041	0.0101	0.959625	1	199471227	0.2865	0.0385	199471227	1	4.28302e-07	3427	0.1057	395640	0.00742559	25.6229	30.8195
CD45RA+ CD8br %CD8br	Hashimoto thyroiditis	rs2463509	T	C	T	C	-1.139	0.0588	0.9971	0.0307019	2	103672986	0.4161	0.0723	103672986	2	2.52098e-08	3427	0.2039	395640	0.00902324	31.186	30.8195
CD45RA+ CD8br %CD8br	Hashimoto thyroiditis	rs28578699	C	A	C	A	0.174	0.1226	0.3669	0.568901	2	38899155	0.2066	0.097	38899155	2	9.92887e-15	3427	0.02238	395640	0.0173329	60.4122	30.8195
CD45RA+ CD8br %CD8br	Hashimoto thyroiditis	rs34645541	A	C	A	C	0.5786	0.1291	0.0093	0.980446	1	195875605	0.03379	0.0608	195875605	1	3.54699e-07	3427	0.1134	395640	0.00753928	26.0182	30.8195
CD45RA+ CD8br %CD8br	Hashimoto thyroiditis	rs4473273	C	T	C	T	-0.1103	-0.0124	0.6526	0.377508	18	27999885	0.4589	0.0168	27999885	18	1.036e-06	3427	0.02253	395640	0.00694525	23.9538	30.8195
CD45RA+ CD8br %CD8br	Hashimoto thyroiditis	rs62268448	C	A	C	A	-0.1668	-0.0088	0.0913	0.810083	3	61307038	0.7507	0.0277	61307038	3	6.31001e-06	3427	0.03687	395640	0.00593671	20.4547	30.8195
CD45RA+ CD8br %CD8br	Hashimoto thyroiditis	rs75196020	A	C	A	C	0.1091	-0.0165	0.2607	0.858222	2	241750301	0.4017	0.0197	241750301	2	8.37703e-06	3427	0.02445	395640	0.00577646	19.8993	30.8195
CD45RA+ CD8br %CD8br	Hashimoto thyroiditis	rs76552842	A	G	A	G	3.615	-0.0352	0.0001	0.982355	11	83433494	0.6483	0.0772	83433494	11	5.32096e-06	3427	0.7928	395640	0.00603043	20.7795	30.8195
CD45RA+ CD8br %CD8br	Hashimoto thyroiditis	rs77806002	G	A	G	A	1.199	0.3959	0.0016	0.990393	11	127735836	0.07668	0.2237	127735836	11	5.57301e-06	3427	0.2636	395640	0.00600094	20.6773	30.8195
CM DN (CD4-CD8-) %DN	Hashimoto thyroiditis	rs114405373	T	C	T	C	0.6456	-0.1206	0.0082	0.981817	10	88835399	0.06848	0.0662	88835399	10	1.29199e-06	3427	0.1331	395640	0.00681845	23.5135	21.2428
CM DN (CD4-CD8-) %DN	Hashimoto thyroiditis	rs11643091	G	A	G	A	0.1234	-0.0016	0.2418	0.815099	16	5903304	0.936	0.0203	5903304	16	5.54204e-06	3427	0.02711	395640	0.00600951	20.707	21.2428
CM DN (CD4-CD8-) %DN	Hashimoto thyroiditis	rs13439307	A	G	A	G	-0.2629	0.0075	0.0465	0.95167	8	123030662	0.8757	0.0479	123030662	8	2.28902e-06	3427	0.05554	395640	0.00649569	22.3932	21.2428
CM DN (CD4-CD8-) %DN	Hashimoto thyroiditis	rs140471174	T	C	T	C	0.5755	0.036	0.008	0.964177	1	55929294	0.5278	0.057	55929294	1	4.44795e-06	3427	0.1252	395640	0.00612771	21.1168	21.2428
CM DN (CD4-CD8-) %DN	Hashimoto thyroiditis	rs2681072	T	C	T	C	0.1141	0.0057	0.3055	0.442892	17	33734417	0.7298	0.0166	33734417	17	6.94704e-06	3427	0.02534	395640	0.00588142	20.263	21.2428
CM DN (CD4-CD8-) %DN	Hashimoto thyroiditis	rs335577	A	G	A	G	0.1558	-0.0226	0.1297	0.901814	1	214874967	0.3197	0.0227	214874967	1	7.59696e-06	3427	0.03476	395640	0.00582804	20.0781	21.2428
CM DN (CD4-CD8-) %DN	Hashimoto thyroiditis	rs36108327	A	G	A	G	1.724	-0.0309	0.0009	0.985018	6	134052042	0.7089	0.0828	134052042	6	7.39707e-06	3427	0.3841	395640	0.00584422	20.1341	21.2428
CM DN (CD4-CD8-) %DN	Hashimoto thyroiditis	rs3744246	C	T	C	T	0.1106	-0.0296	0.644	0.235897	17	38084350	0.1276	0.0195	38084350	17	6.41594e-06	3427	0.02448	395640	0.00592099	20.4002	21.2428
CM DN (CD4-CD8-) %DN	Hashimoto thyroiditis	rs4421367	A	C	A	C	0.1113	0.0257	0.3224	0.764593	8	3902849	0.2015	0.0201	3902849	8	6.48605e-06	3427	0.02464	395640	0.00591857	20.3918	21.2428
CM DN (CD4-CD8-) %DN	Hashimoto thyroiditis	rs60174111	C	T	C	T	0.2665	-0.0305	0.0432	0.763259	20	20107611	0.229	0.0254	20107611	20	4.73598e-06	3427	0.05815	395640	0.00609154	20.9914	21.2428
CM DN (CD4-CD8-) %DN	Hashimoto thyroiditis	rs6056743	G	A	G	A	0.1487	-0.0216	0.1405	0.811802	20	9582756	0.3717	0.0242	9582756	20	9.13103e-06	3427	0.03346	395640	0.00573007	19.7386	21.2428
CM DN (CD4-CD8-) %DN	Hashimoto thyroiditis	rs62107683	G	C	G	C	-0.2083	0.0301	0.0712	0.0833707	2	8430901	0.2805	0.0279	8430901	2	3.75699e-06	3427	0.04497	395640	0.00622169	21.4427	21.2428
CM DN (CD4-CD8-) %DN	Hashimoto thyroiditis	rs6443820	T	A	T	A	-0.157	0.0545	0.1299	0.136059	3	182393540	0.1095	0.034	182393540	3	5.07996e-06	3427	0.03436	395640	0.00605538	20.866	21.2428
CM DN (CD4-CD8-) %DN	Hashimoto thyroiditis	rs74902462	T	C	T	C	-0.8579	0.0167	0.0039	0.930938	12	59066617	0.6266	0.0343	59066617	12	7.18092e-06	3427	0.1908	395640	0.00586473	20.2052	21.2428
CM DN (CD4-CD8-) %DN	Hashimoto thyroiditis	rs77759734	T	C	T	C	0.5006	-0.1012	0.0147	0.951061	18	56943484	0.01285	0.0407	56943484	18	2.90202e-07	3427	0.0974	395640	0.00764918	26.4004	21.2428
CD8dim NKT AC	Hashimoto thyroiditis	rs10892953	G	A	G	A	-0.1466	0.0157	0.1733	0.858597	11	99100867	0.5031	0.0234	99100867	11	7.51606e-06	3652	0.03268	395640	0.00548008	20.1125	28.5563
CD8dim NKT AC	Hashimoto thyroiditis	rs111273508	A	G	A	G	0.5462	-0.149	0.0116	0.971331	6	25330739	0.0004248	0.0423	25330739	6	1.63301e-06	3652	0.1137	395640	0.00627937	23.0645	28.5563
CD8dim NKT AC	Hashimoto thyroiditis	rs113855303	A	C	A	C	0.3374	-0.2161	0.0281	0.969588	1	11524363	0.4439	0.2823	11524363	1	5.30994e-06	3652	0.07401	395640	0.00565867	20.7717	28.5563
CD8dim NKT AC	Hashimoto thyroiditis	rs11544989	G	A	G	A	0.1277	-0.0248	0.613	0.529849	8	145057868	0.138	0.0167	145057868	8	4.27396e-07	3652	0.02521	395640	0.00697693	25.6447	28.5563
CD8dim NKT AC	Hashimoto thyroiditis	rs115536607	T	C	T	C	0.3487	-0.0128	0.0548	0.967371	6	101417409	0.8019	0.0512	101417409	6	1.39601e-10	3652	0.05419	395640	0.0112108	41.3835	28.5563
CD8dim NKT AC	Hashimoto thyroiditis	rs116700304	A	G	A	G	-0.7877	0.1105	0.0048	0.982944	1	6519453	0.03327	0.0519	6519453	1	7.16193e-06	3652	0.1752	395640	0.0055046	20.203	28.5563
CD8dim NKT AC	Hashimoto thyroiditis	rs11676464	A	G	A	G	-0.1853	0.0324	0.1088	0.891384	2	86018262	0.2867	0.0304	86018262	2	2.36799e-06	3652	0.0392	395640	0.00608133	22.3327	28.5563
CD8dim NKT AC	Hashimoto thyroiditis	rs117147408	G	A	G	A	0.6679	-0.0154	0.0277	0.974037	6	101980039	0.7215	0.0432	101980039	6	1.37911e-18	3652	0.0755	395640	0.0209793	78.2152	28.5563
CD8dim NKT AC	Hashimoto thyroiditis	rs139090356	G	A	G	A	0.9023	0.069	0.0038	0.987578	2	7451357	0.1646	0.0497	7451357	2	4.18004e-06	3652	0.1958	395640	0.00578133	21.2246	28.5563
CD8dim NKT AC	Hashimoto thyroiditis	rs145331774	T	C	T	C	-0.3842	0.0237	0.0227	0.992593	6	402147	0.8923	0.1753	402147	6	4.19798e-06	3652	0.08337	395640	0.00578157	21.2255	28.5563
CD8dim NKT AC	Hashimoto thyroiditis	rs145682498	A	T	A	T	0.2371	0.1124	0.059	0.0230125	10	54508949	0.136	0.0754	54508949	10	5.62795e-06	3652	0.05214	395640	0.00563039	20.6673	28.5563
CD8dim NKT AC	Hashimoto thyroiditis	rs303054	T	G	T	G	0.1508	-0.0385	0.1588	0.870746	6	10416638	0.192	0.0295	10416638	6	9.42302e-06	3652	0.034	395640	0.00535773	19.6611	28.5563
CD8dim NKT AC	Hashimoto thyroiditis	rs34124324	G	A	G	A	-0.2049	0.047	0.0753	0.918915	8	4205974	0.1426	0.032	4205974	8	8.27104e-06	3652	0.04589	395640	0.00542941	19.9255	28.5563
CD8dim NKT AC	Hashimoto thyroiditis	rs35840380	T	C	T	C	0.3268	0.0776	0.0342	0.959917	14	102546027	0.1688	0.0564	102546027	14	2.37197e-06	3652	0.06915	395640	0.00607856	22.3224	28.5563
CD8dim NKT AC	Hashimoto thyroiditis	rs4500996	T	C	T	C	0.1566	-0.0315	0.187	0.770579	2	98843446	0.1584	0.0224	98843446	2	7.44201e-07	3652	0.03158	395640	0.00668827	24.5766	28.5563
CD8dim NKT AC	Hashimoto thyroiditis	rs62126783	A	G	A	G	-0.1143	-0.0045	0.4225	0.560889	19	17596144	0.786	0.0165	17596144	19	4.22698e-06	3652	0.0248	395640	0.00578282	21.2301	28.5563
CD8dim NKT AC	Hashimoto thyroiditis	rs62210845	A	G	A	G	0.1224	-0.0044	0.6105	0.389531	21	15274585	0.8088	0.018	15274585	21	6.844e-06	3652	0.02717	395640	0.00552645	20.2836	28.5563
CD8dim NKT AC	Hashimoto thyroiditis	rs62391967	C	G	C	G	0.1478	-0.0167	0.1666	0.110558	3	106910114	0.5732	0.0296	106910114	3	8.86401e-06	3652	0.03323	395640	0.0053878	19.772	28.5563
CD8dim NKT AC	Hashimoto thyroiditis	rs6970303	C	T	C	T	0.1197	-0.0139	0.346	0.724625	7	28913959	0.4842	0.0199	28913959	7	4.50599e-06	3652	0.02607	395640	0.00573952	21.0702	28.5563
CD8dim NKT AC	Hashimoto thyroiditis	rs7208329	T	C	T	C	-0.3314	0.0049	0.0315	0.97443	17	33128801	0.9409	0.0661	33128801	17	2.21202e-06	3652	0.0699	395640	0.00611723	22.4653	28.5563
CD8dim NKT AC	Hashimoto thyroiditis	rs7218011	G	A	G	A	-0.1628	0.0206	0.1632	0.656217	17	33773022	0.2801	0.0191	33773022	17	1.041e-06	3652	0.03328	395640	0.00650991	23.9169	28.5563
CD8dim NKT AC	Hashimoto thyroiditis	rs73062743	T	C	T	C	-0.1793	0.0328	0.1124	0.939269	12	10511923	0.3206	0.033	10511923	12	3.71099e-06	3652	0.0387	395640	0.00584336	21.4536	28.5563
CD8dim NKT AC	Hashimoto thyroiditis	rs7323005	G	A	G	A	-0.1507	-0.0102	0.1584	0.850183	13	40673331	0.6967	0.0263	40673331	13	6.34498e-06	3652	0.03332	395640	0.00557006	20.4446	28.5563
CD8dim NKT AC	Hashimoto thyroiditis	rs77738700	A	G	A	G	-0.3231	0.1255	0.1069	0.975779	11	112751407	0.08578	0.073	112751407	11	2.69215e-16	3652	0.03929	395640	0.0181807	67.5884	28.5563
CD8dim NKT AC	Hashimoto thyroiditis	rs79251210	A	G	A	G	0.5556	-0.0377	0.0379	0.965212	6	100468602	0.5023	0.0562	100468602	6	1.15691e-17	3652	0.0646	395640	0.0198527	73.9301	28.5563
CD8dim NKT AC	Hashimoto thyroiditis	rs8131290	T	A	T	A	0.1305	0.0739	0.2848	0.15201	21	45423006	0.6027	0.1421	45423006	21	3.45502e-06	3652	0.02807	395640	0.00588359	21.6022	28.5563
CD8dim NKT AC	Hashimoto thyroiditis	rs9916257	T	G	T	G	0.1472	0.0004	0.5685	0.607636	17	33797371	0.9827	0.0169	33797371	17	2.201e-09	3652	0.02455	395640	0.00974827	35.9314	28.5563
CD39+ CD8br AC	Hashimoto thyroiditis	rs111534725	T	G	T	G	0.7282	0.0819	0.0409	0.993295	10	98139264	0.429	0.1036	98139264	10	5.68853e-28	3408	0.06583	395640	0.0346604	122.292	47.949
CD39+ CD8br AC	Hashimoto thyroiditis	rs111899271	G	T	G	T	0.1764	0.0322	0.1611	0.865824	10	70317419	0.3068	0.0315	70317419	10	8.19408e-07	3408	0.03571	395640	0.00710918	24.3872	47.949
CD39+ CD8br AC	Hashimoto thyroiditis	rs11257350	T	C	T	C	0.1771	0.0076	0.1158	0.74822	10	11874754	0.7038	0.0201	11874754	10	6.52604e-06	3408	0.03921	395640	0.00595048	20.3887	47.949
CD39+ CD8br AC	Hashimoto thyroiditis	rs113398680	A	G	A	G	1.055	0.1005	0.0032	0.980292	3	145339577	0.1364	0.0675	145339577	3	1.86402e-06	3408	0.2209	395640	0.0066484	22.796	47.949
CD39+ CD8br AC	Hashimoto thyroiditis	rs11718018	C	T	C	T	-0.1164	-0.0148	0.4134	0.609155	3	60364770	0.3889	0.0172	60364770	3	8.84504e-06	3408	0.02615	395640	0.00578023	19.8019	47.949
CD39+ CD8br AC	Hashimoto thyroiditis	rs11818051	T	C	T	C	0.7156	0.0396	0.0317	0.99109	10	97972294	0.5902	0.0736	97972294	10	2.78676e-21	3408	0.07506	395640	0.0259772	90.8382	47.949
CD39+ CD8br AC	Hashimoto thyroiditis	rs12778618	C	T	C	T	0.8528	0.1508	0.0461	0.98433	10	95633120	0.2195	0.1228	95633120	10	3.22701e-42	3408	0.06178	395640	0.0529507	190.434	47.949
CD39+ CD8br AC	Hashimoto thyroiditis	rs12778797	C	T	C	T	0.2118	-0.0177	0.3841	0.612423	10	96998688	0.3192	0.0178	96998688	10	7.19283e-15	3408	0.0271	395640	0.0176075	61.0462	47.949
CD39+ CD8br AC	Hashimoto thyroiditis	rs140079267	G	T	G	T	-0.4226	0.0796	0.0226	0.986055	10	93272233	0.6164	0.1589	93272233	10	2.594e-06	3408	0.08976	395640	0.00646217	22.1533	47.949
CD39+ CD8br AC	Hashimoto thyroiditis	rs146426185	C	A	C	A	-0.2939	-0.0891	0.064	0.978268	10	99452494	0.8051	0.361	99452494	10	5.24397e-08	3408	0.05387	395640	0.00865823	29.7475	47.949
CD39+ CD8br AC	Hashimoto thyroiditis	rs146940094	T	G	T	G	2.067	0.0431	0.0007	0.988509	15	94946993	0.5173	0.0665	94946993	15	4.20804e-06	3408	0.4485	395640	0.00619381	21.2276	47.949
CD39+ CD8br AC	Hashimoto thyroiditis	rs149574697	T	C	T	C	0.4576	-0.021	0.018	0.991363	18	67477449	0.7411	0.0636	67477449	18	1.084e-06	3408	0.09369	395640	0.00695115	23.8413	47.949
CD39+ CD8br AC	Hashimoto thyroiditis	rs149697028	G	C	G	C	1.007	0.0282	0.0031	0.0356688	4	42155788	0.6677	0.0656	42155788	4	9.18608e-06	3408	0.2266	395640	0.00576143	19.7371	47.949
CD39+ CD8br AC	Hashimoto thyroiditis	rs17111341	C	T	C	T	0.6424	0.0037	0.0668	0.976655	10	97881031	0.9516	0.0603	97881031	10	1.4471e-33	3408	0.05263	395640	0.0418854	148.898	47.949
CD39+ CD8br AC	Hashimoto thyroiditis	rs17509944	T	G	T	G	0.322	0.035	0.0339	0.89409	15	50717609	0.1232	0.0227	50717609	15	7.69502e-06	3408	0.07186	395640	0.00585715	20.067	47.949
CD39+ CD8br AC	Hashimoto thyroiditis	rs1861381	G	A	G	A	0.1191	0.0227	0.6012	0.442211	7	97100379	0.1888	0.0173	97100379	7	5.40306e-06	3408	0.02614	395640	0.00605446	20.7471	47.949
CD39+ CD8br AC	Hashimoto thyroiditis	rs2631687	A	C	A	C	0.2538	-0.1011	0.0731	0.976606	10	93057020	0.1411	0.0687	93057020	10	5.69403e-07	3408	0.05064	395640	0.00731656	25.1039	47.949
CD39+ CD8br AC	Hashimoto thyroiditis	rs34664008	C	A	C	A	-0.1641	-0.0123	0.1425	0.848751	8	113175429	0.6447	0.0267	113175429	8	9.15503e-06	3408	0.03695	395640	0.00575417	19.7121	47.949
CD39+ CD8br AC	Hashimoto thyroiditis	rs35664	T	G	T	G	-0.1908	-0.0381	0.8854	0.182176	10	80490882	0.057	0.02	80490882	10	1.75999e-06	3408	0.03985	395640	0.00668173	22.9111	47.949
CD39+ CD8br AC	Hashimoto thyroiditis	rs62156361	A	G	A	G	0.7449	-0.0426	0.0065	0.976767	2	99679099	0.4999	0.0632	99679099	2	7.85507e-06	3408	0.1664	395640	0.00584579	20.0279	47.949
CD39+ CD8br AC	Hashimoto thyroiditis	rs72812685	A	G	A	G	0.6785	0.0219	0.0481	0.923651	10	95845989	0.4902	0.0318	95845989	10	1.48594e-29	3408	0.05954	395640	0.0367063	129.786	47.949
CD39+ CD8br AC	Hashimoto thyroiditis	rs72826245	T	C	T	C	0.4798	-0.3361	0.0204	0.985138	10	99903526	0.09249	0.1998	99903526	10	3.56197e-07	3408	0.09405	395640	0.00757878	26.0105	47.949
CD39+ CD8br AC	Hashimoto thyroiditis	rs750587	G	A	G	A	-0.1551	0.0396	0.8141	0.137484	9	362917	0.1379	0.0267	362917	9	2.09899e-06	3408	0.03264	395640	0.00658197	22.5667	47.949
CD39+ CD8br AC	Hashimoto thyroiditis	rs7677831	G	A	G	A	0.2206	0.0039	0.0977	0.909818	4	82648490	0.8862	0.0274	82648490	4	3.15602e-07	3408	0.04304	395640	0.00764948	26.255	47.949
CD28+ CD45RA+ CD8br %T cell	Hashimoto thyroiditis	rs10183338	T	G	T	G	0.1132	-0.036	0.1891	0.701884	2	111610816	0.04343	0.0178	111610816	2	4.71303e-07	3440	0.02243	395640	0.00734974	25.4555	26.5607
CD28+ CD45RA+ CD8br %T cell	Hashimoto thyroiditis	rs111275136	A	G	A	G	2.141	-0.0944	0.0003	0.982718	2	52593468	0.119	0.0606	52593468	2	6.45907e-06	3440	0.4738	395640	0.00590085	20.4075	26.5607
CD28+ CD45RA+ CD8br %T cell	Hashimoto thyroiditis	rs111283043	C	A	C	A	4.463	0.0449	0.0001	0.994271	16	79205197	0.4571	0.0603	79205197	16	1.90498e-08	3440	0.7922	395640	0.00914191	31.7199	26.5607
CD28+ CD45RA+ CD8br %T cell	Hashimoto thyroiditis	rs111346930	T	C	T	C	-0.1678	-0.0245	0.0583	0.935845	11	91003050	0.4646	0.0335	91003050	11	9.81997e-06	3440	0.0379	395640	0.00566604	19.5908	26.5607
CD28+ CD45RA+ CD8br %T cell	Hashimoto thyroiditis	rs111503027	A	G	A	G	3.141	0.0775	0.0001	0.97758	8	59820131	0.3967	0.0914	59820131	8	9.26808e-07	3440	0.639	395640	0.00697487	24.148	26.5607
CD28+ CD45RA+ CD8br %T cell	Hashimoto thyroiditis	rs112258643	T	C	T	C	3.436	0.0648	0.0001	0.988795	12	55672838	0.5418	0.1062	55672838	12	1.25401e-08	3440	0.6021	395640	0.00937818	32.5474	26.5607
CD28+ CD45RA+ CD8br %T cell	Hashimoto thyroiditis	rs112571466	G	A	G	A	3.787	0.0076	0.0001	0.987132	7	111704231	0.9126	0.0689	111704231	7	2.43602e-08	3440	0.6773	395640	0.00900619	31.2447	26.5607
CD28+ CD45RA+ CD8br %T cell	Hashimoto thyroiditis	rs112637846	A	C	A	C	2.345	0.0301	0.0003	0.972916	6	149114553	0.5151	0.0462	149114553	6	5.95799e-07	3440	0.4689	395640	0.00721806	24.9961	26.5607
CD28+ CD45RA+ CD8br %T cell	Hashimoto thyroiditis	rs112731098	A	G	A	G	1.692	0.0165	0.0004	0.9873	16	50350935	0.7329	0.0485	50350935	16	2.26402e-06	3440	0.3573	395640	0.00647671	22.4121	26.5607
CD28+ CD45RA+ CD8br %T cell	Hashimoto thyroiditis	rs112779860	A	G	A	G	2.492	0.0028	0.0004	0.987934	8	127602530	0.9751	0.0887	127602530	8	2.38699e-06	3440	0.5273	395640	0.00645077	22.3217	26.5607
CD28+ CD45RA+ CD8br %T cell	Hashimoto thyroiditis	rs113046419	C	T	C	T	2.579	0.1159	0.0003	0.981074	2	66598636	0.0312	0.0538	66598636	2	1.31e-06	3440	0.5321	395640	0.00678269	23.4781	26.5607
CD28+ CD45RA+ CD8br %T cell	Hashimoto thyroiditis	rs113116201	C	T	C	T	0.6358	0.0284	0.0047	0.985859	1	198830942	0.725	0.0806	198830942	1	2.29699e-07	3440	0.1227	395640	0.00774492	26.8349	26.5607
CD28+ CD45RA+ CD8br %T cell	Hashimoto thyroiditis	rs113447229	C	T	C	T	4.765	-0.0335	0.0001	0.980825	9	105346840	0.5791	0.0605	105346840	9	1.91801e-08	3440	0.8459	395640	0.0091399	31.7128	26.5607
CD28+ CD45RA+ CD8br %T cell	Hashimoto thyroiditis	rs114795342	T	A	T	A	1.407	0.0574	0.001	0.0181603	3	24791112	0.2483	0.0497	24791112	3	2.73099e-06	3440	0.2995	395640	0.00637469	22.0568	26.5607
CD28+ CD45RA+ CD8br %T cell	Hashimoto thyroiditis	rs115218435	G	T	G	T	4.272	0.0754	0.0001	0.981127	4	67836131	0.1988	0.0587	67836131	4	1.60299e-08	3440	0.7543	395640	0.00923815	32.0569	26.5607
CD28+ CD45RA+ CD8br %T cell	Hashimoto thyroiditis	rs116131582	C	T	C	T	-0.7833	0.0486	0.0029	0.985815	3	177291240	0.4107	0.0591	177291240	3	2.01099e-06	3440	0.1645	395640	0.00654806	22.6606	26.5607
CD28+ CD45RA+ CD8br %T cell	Hashimoto thyroiditis	rs116954000	A	T	A	T	0.7802	0.0481	0.0033	0.0119421	22	40298491	0.5554	0.0816	40298491	22	1.036e-07	3440	0.1463	395640	0.00819953	28.423	26.5607
CD28+ CD45RA+ CD8br %T cell	Hashimoto thyroiditis	rs11735841	A	G	A	G	0.4503	0.1729	0.0073	0.989099	4	25612506	0.002279	0.0567	25612506	4	3.71698e-06	3440	0.09716	395640	0.00620536	21.4672	26.5607
CD28+ CD45RA+ CD8br %T cell	Hashimoto thyroiditis	rs117403703	C	T	C	T	3.353	0.026	0.0001	0.989023	6	93203850	0.6357	0.0549	93203850	6	5.61798e-08	3440	0.6161	395640	0.00853656	29.6014	26.5607
CD28+ CD45RA+ CD8br %T cell	Hashimoto thyroiditis	rs117475733	T	C	T	C	1.818	0.0268	0.0004	0.975522	6	148775706	0.6852	0.066	148775706	6	1.17101e-09	3440	0.2979	395640	0.0107105	37.2215	26.5607
CD28+ CD45RA+ CD8br %T cell	Hashimoto thyroiditis	rs117494082	A	G	A	G	3.894	-0.2058	0.0001	0.993354	14	56862154	0.1573	0.1455	56862154	14	1.935e-08	3440	0.6914	395640	0.00913668	31.7016	26.5607
CD28+ CD45RA+ CD8br %T cell	Hashimoto thyroiditis	rs117795441	A	G	A	G	2.115	-0.0273	0.0003	0.985389	17	54735696	0.6917	0.069	54735696	17	3.422e-06	3440	0.4548	395640	0.00624741	21.6136	26.5607
CD28+ CD45RA+ CD8br %T cell	Hashimoto thyroiditis	rs117927481	A	G	A	G	3.783	0.0135	0.0001	0.991166	12	49315200	0.8626	0.0778	49315200	12	1.62701e-08	3440	0.6683	395640	0.00922879	32.0241	26.5607
CD28+ CD45RA+ CD8br %T cell	Hashimoto thyroiditis	rs118127261	A	G	A	G	3.614	0.0794	0.0001	0.9889	8	39979373	0.4739	0.1109	39979373	8	9.65495e-08	3440	0.6762	395640	0.00823524	28.5478	26.5607
CD28+ CD45RA+ CD8br %T cell	Hashimoto thyroiditis	rs12258605	A	T	A	T	0.1289	0.001	0.0999	0.120985	10	125342204	0.9686	0.026	125342204	10	6.74699e-06	3440	0.02859	395640	0.00587436	20.3154	26.5607
CD28+ CD45RA+ CD8br %T cell	Hashimoto thyroiditis	rs12555210	G	A	G	A	0.1465	0.1605	0.089	0.967362	9	33428882	0.5668	0.2803	33428882	9	2.37898e-06	3440	0.03099	395640	0.00645448	22.3347	26.5607
CD28+ CD45RA+ CD8br %T cell	Hashimoto thyroiditis	rs12755474	G	A	G	A	6.643	-0.0333	0.0001	0.989621	1	216352525	0.6504	0.0735	216352525	1	3.21603e-08	3440	1.199	395640	0.0088445	30.6787	26.5607
CD28+ CD45RA+ CD8br %T cell	Hashimoto thyroiditis	rs13115676	A	G	A	G	-0.1825	0.0375	0.0523	0.926476	4	139253983	0.2118	0.03	139253983	4	3.84202e-06	3440	0.03943	395640	0.00618896	21.4101	26.5607
CD28+ CD45RA+ CD8br %T cell	Hashimoto thyroiditis	rs13243221	G	T	G	T	2.985	0.0819	0.0001	0.978751	7	80880540	0.2298	0.0682	80880540	7	1.348e-06	3440	0.6167	395640	0.00676448	23.4147	26.5607
CD28+ CD45RA+ CD8br %T cell	Hashimoto thyroiditis	rs137858581	C	T	C	T	3.974	0.0266	0.0001	0.992144	5	173002007	0.725	0.0756	173002007	5	4.54098e-08	3440	0.7251	395640	0.00865617	30.0198	26.5607
CD28+ CD45RA+ CD8br %T cell	Hashimoto thyroiditis	rs138653244	C	G	C	G	2.288	-0.007	0.0003	0.0117542	11	47745696	0.8553	0.0384	47745696	11	7.84693e-07	3440	0.4624	395640	0.00706705	24.4694	26.5607
CD28+ CD45RA+ CD8br %T cell	Hashimoto thyroiditis	rs138736730	G	T	G	T	2.587	-0.0896	0.0003	0.989316	15	87138558	0.2106	0.0716	87138558	15	9.12998e-07	3440	0.526	395640	0.00698264	24.1751	26.5607
CD28+ CD45RA+ CD8br %T cell	Hashimoto thyroiditis	rs139463423	T	C	T	C	1.613	0.0099	0.0006	0.989059	14	31143832	0.9176	0.0954	31143832	14	6.03407e-06	3440	0.356	395640	0.00593234	20.5171	26.5607
CD28+ CD45RA+ CD8br %T cell	Hashimoto thyroiditis	rs140064908	T	C	T	C	5.454	-0.0994	0.0001	0.985902	2	141593935	0.2448	0.0854	141593935	2	2.12202e-07	3440	1.049	395640	0.00779689	27.0164	26.5607
CD28+ CD45RA+ CD8br %T cell	Hashimoto thyroiditis	rs141341926	T	G	T	G	4.416	0.0123	0.0001	0.990021	11	119643891	0.8172	0.053	119643891	11	1.95101e-07	3440	0.8469	395640	0.00784181	27.1732	26.5607
CD28+ CD45RA+ CD8br %T cell	Hashimoto thyroiditis	rs141357353	A	G	A	G	1.943	-0.1305	0.0004	0.98589	1	58442574	0.08283	0.0752	58442574	1	1.70899e-06	3440	0.4052	395640	0.0066398	22.9802	26.5607
CD28+ CD45RA+ CD8br %T cell	Hashimoto thyroiditis	rs141596789	C	G	C	G	1.57	-0.0861	0.0009	0.00890901	7	28687227	0.158	0.061	28687227	7	8.71305e-08	3440	0.2927	395640	0.00829427	28.7542	26.5607
CD28+ CD45RA+ CD8br %T cell	Hashimoto thyroiditis	rs142208889	T	C	T	C	3.814	0.0355	0.0001	0.980523	19	51829114	0.6811	0.0864	51829114	19	8.681e-09	3440	0.6612	395640	0.00957981	33.2539	26.5607
CD28+ CD45RA+ CD8br %T cell	Hashimoto thyroiditis	rs142530179	G	A	G	A	3.783	-0.0931	0.0001	0.984643	1	62672889	0.09698	0.0561	62672889	1	1.62499e-08	3440	0.6683	395640	0.00922879	32.0241	26.5607
CD28+ CD45RA+ CD8br %T cell	Hashimoto thyroiditis	rs142967914	C	G	C	G	3.794	0.0458	0.0001	0.0144514	9	12800264	0.2592	0.0406	12800264	9	1.438e-08	3440	0.6676	395640	0.00930133	32.2782	26.5607
CD28+ CD45RA+ CD8br %T cell	Hashimoto thyroiditis	rs143498795	A	C	A	C	3.717	-0.0166	0.0001	0.983239	8	140342260	0.7624	0.055	140342260	8	3.11301e-08	3440	0.67	395640	0.00886765	30.7598	26.5607
CD28+ CD45RA+ CD8br %T cell	Hashimoto thyroiditis	rs144547268	C	T	C	T	1.67	-0.0921	0.0004	0.970355	3	79405328	0.1587	0.0653	79405328	3	8.681e-06	3440	0.375	395640	0.00573212	19.8206	26.5607
CD28+ CD45RA+ CD8br %T cell	Hashimoto thyroiditis	rs144591335	G	A	G	A	3.946	-0.0075	0.0001	0.987888	16	59010741	0.8884	0.0531	59010741	16	1.59698e-08	3440	0.6967	395640	0.00923917	32.0605	26.5607
CD28+ CD45RA+ CD8br %T cell	Hashimoto thyroiditis	rs144593458	T	C	T	C	3.122	-0.0036	0.0001	0.970356	1	159355851	0.9425	0.0495	159355851	1	7.35699e-06	3440	0.6954	395640	0.00582507	20.1439	26.5607
CD28+ CD45RA+ CD8br %T cell	Hashimoto thyroiditis	rs144788631	T	C	T	C	3.533	0.0465	0.0001	0.98672	6	145827461	0.5464	0.0771	145827461	6	6.06499e-08	3440	0.6507	395640	0.00849692	29.4627	26.5607
CD28+ CD45RA+ CD8br %T cell	Hashimoto thyroiditis	rs145208064	T	C	T	C	1.818	0.1225	0.0004	0.991429	1	187976146	0.124	0.0796	187976146	1	6.66392e-06	3440	0.403	395640	0.00588109	20.3388	26.5607
CD28+ CD45RA+ CD8br %T cell	Hashimoto thyroiditis	rs145827119	T	C	T	C	4.893	0.1387	0.0001	0.987597	20	57132122	0.005246	0.0497	57132122	20	5.91494e-09	3440	0.8386	395640	0.00979953	34.0242	26.5607
CD28+ CD45RA+ CD8br %T cell	Hashimoto thyroiditis	rs146985291	G	A	G	A	6.493	0.0187	0.0001	0.988755	3	170169608	0.7529	0.0594	170169608	3	8.688e-09	3440	1.126	395640	0.00957365	33.2324	26.5607
CD28+ CD45RA+ CD8br %T cell	Hashimoto thyroiditis	rs147066619	T	A	T	A	5.2	0.0805	0.0001	0.0120454	16	65488378	0.4218	0.1002	65488378	16	4.51804e-06	3440	1.132	395640	0.00609677	21.0893	26.5607
CD28+ CD45RA+ CD8br %T cell	Hashimoto thyroiditis	rs149023182	G	A	G	A	4.52	-0.0673	0.0001	0.98684	1	232754676	0.4202	0.0835	232754676	1	1.13399e-08	3440	0.7897	395640	0.00943361	32.7416	26.5607
CD28+ CD45RA+ CD8br %T cell	Hashimoto thyroiditis	rs149926070	A	G	A	G	3.533	0.2788	0.0001	0.997566	21	41143748	0.1262	0.1823	41143748	21	3.11602e-08	3440	0.6368	395640	0.00886858	30.763	26.5607
CD28+ CD45RA+ CD8br %T cell	Hashimoto thyroiditis	rs149948027	T	C	T	C	2.886	0.0501	0.0003	0.992747	16	89718638	0.9293	0.565	89718638	16	1.88101e-07	3440	0.5527	395640	0.00786369	27.2497	26.5607
CD28+ CD45RA+ CD8br %T cell	Hashimoto thyroiditis	rs17685199	C	A	C	A	-0.1143	0.0112	0.1817	0.915598	15	36405909	0.7264	0.0321	36405909	15	2.82001e-07	3440	0.02221	395640	0.00764022	26.4693	26.5607
CD28+ CD45RA+ CD8br %T cell	Hashimoto thyroiditis	rs179609	T	G	T	G	0.09014	-0.0121	0.3041	0.623316	16	13818107	0.4904	0.0175	13818107	16	2.95298e-06	3440	0.01925	395640	0.00633367	21.914	26.5607
CD28+ CD45RA+ CD8br %T cell	Hashimoto thyroiditis	rs182236332	G	A	G	A	4.848	0.0327	0.0001	0.99035	7	124954943	0.7949	0.1257	124954943	7	2.34202e-09	3440	0.8097	395640	0.0103137	35.8281	26.5607
CD28+ CD45RA+ CD8br %T cell	Hashimoto thyroiditis	rs184082746	C	T	C	T	4.025	-0.0367	0.0001	0.99083	7	92791863	0.6034	0.0706	92791863	7	3.58897e-10	3440	0.6399	395640	0.0113706	39.5417	26.5607
CD28+ CD45RA+ CD8br %T cell	Hashimoto thyroiditis	rs184134422	T	C	T	C	2.468	0.0963	0.0003	0.988253	7	109990427	0.2445	0.0827	109990427	7	2.40298e-06	3440	0.5223	395640	0.00644885	22.315	26.5607
CD28+ CD45RA+ CD8br %T cell	Hashimoto thyroiditis	rs189801254	A	C	A	C	4.11	0.1076	0.0001	0.985689	10	68336237	0.3886	0.1248	68336237	10	1.59901e-08	3440	0.7256	395640	0.00924057	32.0654	26.5607
CD28+ CD45RA+ CD8br %T cell	Hashimoto thyroiditis	rs192475369	T	A	T	A	5.704	0.0146	0.0001	0.0203124	9	33552507	0.818	0.0636	33552507	9	1.34602e-08	3440	1.002	395640	0.00933239	32.387	26.5607
CD28+ CD45RA+ CD8br %T cell	Hashimoto thyroiditis	rs2075682	T	A	T	A	0.1213	-0.017	0.2932	0.147965	6	29691097	0.4986	0.0252	29691097	6	2.51403e-07	3440	0.02348	395640	0.00769858	26.6731	26.5607
CD28+ CD45RA+ CD8br %T cell	Hashimoto thyroiditis	rs28460753	A	G	A	G	0.6042	-0.009	0.0048	0.965367	15	62991760	0.8124	0.038	62991760	15	4.64997e-07	3440	0.1196	395640	0.00736428	25.5062	26.5607
CD28+ CD45RA+ CD8br %T cell	Hashimoto thyroiditis	rs35890579	T	G	T	G	0.6544	0.0141	0.0036	0.950074	10	129690837	0.7571	0.0456	129690837	10	5.57596e-06	3440	0.1439	395640	0.0059759	20.6687	26.5607
CD28+ CD45RA+ CD8br %T cell	Hashimoto thyroiditis	rs56095154	C	G	C	G	0.3131	0.0698	0.0169	0.0542209	18	50159833	0.06009	0.0371	50159833	18	6.485e-06	3440	0.06931	395640	0.00589722	20.3949	26.5607
CD28+ CD45RA+ CD8br %T cell	Hashimoto thyroiditis	rs56125740	G	A	G	A	2.385	-0.0113	0.0003	0.975202	11	134093512	0.7477	0.035	134093512	11	5.54702e-07	3440	0.4755	395640	0.00726027	25.1434	26.5607
CD28+ CD45RA+ CD8br %T cell	Hashimoto thyroiditis	rs58471414	G	T	G	T	3.833	0.1101	0.0001	0.901585	14	28349764	0.01477	0.0452	28349764	14	1.62701e-08	3440	0.6771	395640	0.00922968	32.0272	26.5607
CD28+ CD45RA+ CD8br %T cell	Hashimoto thyroiditis	rs60455861	G	T	G	T	0.08737	0.0006	0.3206	0.805586	19	53953072	0.9789	0.0211	53953072	19	3.80803e-06	3440	0.01887	395640	0.00619333	21.4254	26.5607
CD28+ CD45RA+ CD8br %T cell	Hashimoto thyroiditis	rs62477133	G	C	G	C	2.164	0.0591	0.0003	0.0329478	7	118626871	0.4755	0.0828	118626871	7	3.99797e-06	3440	0.4684	395640	0.00616646	21.3318	26.5607
CD28+ CD45RA+ CD8br %T cell	Hashimoto thyroiditis	rs6833962	T	C	T	C	-0.1202	-0.0177	0.1555	0.942385	4	103558731	0.6271	0.0365	103558731	4	6.57098e-07	3440	0.02413	395640	0.00716167	24.7994	26.5607
CD28+ CD45RA+ CD8br %T cell	Hashimoto thyroiditis	rs72968960	G	A	G	A	0.6373	-0.0336	0.0048	0.971437	2	128497022	0.4931	0.049	128497022	2	6.13903e-07	3440	0.1276	395640	0.0071993	24.9307	26.5607
CD28+ CD45RA+ CD8br %T cell	Hashimoto thyroiditis	rs73404248	A	G	A	G	-0.1468	0.0383	0.1125	0.963822	6	31410352	0.4132	0.0468	31410352	6	1.54099e-06	3440	0.03049	395640	0.00669364	23.1678	26.5607
CD28+ CD45RA+ CD8br %T cell	Hashimoto thyroiditis	rs73648165	G	C	G	C	2.119	0.1242	0.0003	0.0314987	9	36889554	0.01452	0.0508	36889554	9	7.67697e-06	3440	0.4729	395640	0.0058028	20.0665	26.5607
CD28+ CD45RA+ CD8br %T cell	Hashimoto thyroiditis	rs74577787	T	C	T	C	2.349	-0.1422	0.0003	0.984806	3	84799491	0.05763	0.0749	84799491	3	5.75201e-07	3440	0.4689	395640	0.00724253	25.0815	26.5607
CD28+ CD45RA+ CD8br %T cell	Hashimoto thyroiditis	rs74723190	C	A	C	A	6.235	0.0192	0.0001	0.982917	10	96183831	0.8375	0.0935	96183831	10	2.66299e-07	3440	1.209	395640	0.00767215	26.5808	26.5607
CD28+ CD45RA+ CD8br %T cell	Hashimoto thyroiditis	rs74926697	A	G	A	G	2.169	0.0356	0.0003	0.984063	2	653215	0.7435	0.1088	653215	2	5.15502e-06	3440	0.4751	395640	0.00602237	20.8303	26.5607
CD28+ CD45RA+ CD8br %T cell	Hashimoto thyroiditis	rs7567302	G	C	G	C	-0.08589	-0.0374	0.3554	0.321758	2	237035915	0.02688	0.0169	237035915	2	1.66001e-06	3440	0.0179	395640	0.0066485	23.0105	26.5607
CD28+ CD45RA+ CD8br %T cell	Hashimoto thyroiditis	rs76325389	G	A	G	A	4.877	0.0347	0.0001	0.987398	9	122676137	0.561	0.0597	122676137	9	1.53299e-08	3440	0.8599	395640	0.00926422	32.1482	26.5607
CD28+ CD45RA+ CD8br %T cell	Hashimoto thyroiditis	rs76604940	C	A	C	A	3.867	0.001	0.0001	0.962276	4	31397782	0.9841	0.052	31397782	4	1.58899e-08	3440	0.6826	395640	0.00924324	32.0747	26.5607
CD28+ CD45RA+ CD8br %T cell	Hashimoto thyroiditis	rs77458346	G	A	G	A	1.609	0.0477	0.0004	0.958975	1	247120912	0.4103	0.0579	247120912	1	1.064e-06	3440	0.3292	395640	0.0068965	23.8748	26.5607
CD28+ CD45RA+ CD8br %T cell	Hashimoto thyroiditis	rs77670766	A	G	A	G	4.66	-0.0079	0.0001	0.98253	15	94589979	0.9064	0.0672	94589979	15	1.42699e-07	3440	0.8838	395640	0.00801696	27.7851	26.5607
CD28+ CD45RA+ CD8br %T cell	Hashimoto thyroiditis	rs77780671	C	T	C	T	0.4657	-0.0186	0.0064	0.982899	12	129183573	0.8452	0.0954	129183573	12	9.8211e-06	3440	0.1052	395640	0.00566442	19.5852	26.5607
CD28+ CD45RA+ CD8br %T cell	Hashimoto thyroiditis	rs77935824	G	A	G	A	3.755	0.169	0.0001	0.988587	18	68968361	0.1917	0.1295	68968361	18	1.71601e-08	3440	0.6644	395640	0.00920001	31.9233	26.5607
CD28+ CD45RA+ CD8br %T cell	Hashimoto thyroiditis	rs78743764	A	C	A	C	2.171	0.1254	0.0003	0.979263	1	3301962	0.05976	0.0666	3301962	1	2.29298e-06	3440	0.4586	395640	0.00647251	22.3975	26.5607
CD28+ CD45RA+ CD8br %T cell	Hashimoto thyroiditis	rs79112776	T	C	T	C	1.676	0.0595	0.0004	0.976514	2	56230278	0.1051	0.0367	56230278	2	3.44199e-06	3440	0.3604	395640	0.00624739	21.6135	26.5607
CD28+ CD45RA+ CD8br %T cell	Hashimoto thyroiditis	rs80194890	G	T	G	T	4.68	-0.036	0.0001	0.986351	10	91332621	0.529	0.0572	91332621	10	8.64809e-09	3440	0.8111	395640	0.00958521	33.2729	26.5607
CD28+ CD45RA+ CD8br %T cell	Hashimoto thyroiditis	rs8067835	G	A	G	A	0.1025	-0.0063	0.216	0.804937	17	31363767	0.8019	0.0252	31363767	17	1.05201e-06	3440	0.02096	395640	0.00690396	23.9008	26.5607
CD28+ CD45RA+ CD8br %T cell	Hashimoto thyroiditis	rs8180936	T	C	T	C	0.08508	0.0052	0.6699	0.350819	8	61151574	0.7609	0.0172	61151574	8	4.05499e-06	3440	0.01843	395640	0.00615692	21.2986	26.5607
CD28+ CD45RA+ CD8br %T cell	Hashimoto thyroiditis	rs9592479	C	G	C	G	4.763	-0.0377	0.0001	0.0275499	13	67157607	0.569	0.0662	67157607	13	1.65101e-08	3440	0.8417	395640	0.00922283	32.0032	26.5607
CD24 on IgD- CD38dim	Hashimoto thyroiditis	rs12642193	G	A	G	A	-0.168	-0.0063	0.1576	0.714442	4	25916457	0.7227	0.0177	25916457	4	6.46994e-07	3649	0.0337	395640	0.00676452	24.8382	23.329
CD24 on IgD- CD38dim	Hashimoto thyroiditis	rs146949757	G	T	G	T	0.8787	-0.0684	0.0038	0.981845	1	177354939	0.4412	0.0888	177354939	1	5.21699e-06	3649	0.1926	395640	0.00567185	20.8032	23.329
CD24 on IgD- CD38dim	Hashimoto thyroiditis	rs181819396	G	C	G	C	1.264	-0.2281	0.0022	0.0177853	1	191984411	0.0236	0.1008	191984411	1	2.192e-06	3649	0.2666	395640	0.00612256	22.4665	23.329
CD24 on IgD- CD38dim	Hashimoto thyroiditis	rs35629713	A	C	A	C	0.3684	-0.0263	0.0288	0.945891	2	156376531	0.5461	0.0436	156376531	2	3.62101e-07	3649	0.07227	395640	0.00707078	25.9708	23.329
CD24 on IgD- CD38dim	Hashimoto thyroiditis	rs61820496	A	G	A	G	-0.2216	0.0542	0.0836	0.949373	1	158541235	0.2852	0.0507	158541235	1	9.04607e-07	3649	0.04504	395640	0.00659018	24.1938	23.329
CD24 on IgD- CD38dim	Hashimoto thyroiditis	rs7606151	C	A	C	A	0.1171	0.1176	0.5025	0.602442	2	88835687	0.239	0.0998	88835687	2	3.29299e-06	3649	0.02513	395640	0.00591532	21.7015	23.329
CD25 on memory B cell	Hashimoto thyroiditis	rs111912558	C	T	C	T	0.1523	-0.1409	0.203	0.797468	17	44356694	0.2548	0.1237	44356694	17	9.58893e-06	3657	0.03435	395640	0.00534679	19.6476	33.864
CD25 on memory B cell	Hashimoto thyroiditis	rs11245200	T	C	T	C	0.1664	-0.0402	0.1303	0.885834	10	126182752	0.09401	0.024	126182752	10	2.651e-06	3657	0.03537	395640	0.00601577	22.1207	33.864
CD25 on memory B cell	Hashimoto thyroiditis	rs11598494	C	T	C	T	-0.1768	0.0021	0.5587	0.695175	10	6178941	0.9025	0.0175	6178941	10	6.08555e-13	3657	0.02448	395640	0.0140626	52.132	33.864
CD25 on memory B cell	Hashimoto thyroiditis	rs11632374	G	A	G	A	0.1232	-0.0069	0.3404	0.634622	15	33478617	0.7002	0.018	33478617	15	2.246e-06	3657	0.02601	395640	0.00609761	22.4235	33.864
CD25 on memory B cell	Hashimoto thyroiditis	rs12139506	G	A	G	A	-0.2766	0.0218	0.0543	0.956944	1	61376720	0.5545	0.0369	61376720	1	2.67898e-07	3657	0.05366	395640	0.0072133	26.5562	33.864
CD25 on memory B cell	Hashimoto thyroiditis	rs12886102	T	G	T	G	-0.1341	0.0269	0.2186	0.740565	14	100108322	0.187	0.0204	100108322	14	3.38704e-06	3657	0.02881	395640	0.00588953	21.6538	33.864
CD25 on memory B cell	Hashimoto thyroiditis	rs138409352	T	A	T	A	-0.5714	-0.0102	0.0094	0.0213577	3	10050183	0.8577	0.0568	10050183	3	5.58496e-06	3657	0.1256	395640	0.00562763	20.6854	33.864
CD25 on memory B cell	Hashimoto thyroiditis	rs141644939	T	C	T	C	-0.6954	0.0193	0.0063	0.950975	2	149979124	0.5841	0.0352	149979124	2	9.32395e-06	3657	0.1567	395640	0.00535641	19.6831	33.864
CD25 on memory B cell	Hashimoto thyroiditis	rs144182927	T	G	T	G	-0.3944	-0.1075	0.0191	0.980911	21	23113704	0.1664	0.0777	23113704	21	5.97806e-06	3657	0.08698	395640	0.00559082	20.5493	33.864
CD25 on memory B cell	Hashimoto thyroiditis	rs149522679	C	A	C	A	2.479	-0.044	0.0004	0.990152	4	142001552	0.5033	0.0657	142001552	4	5.06104e-06	3657	0.5426	395640	0.0056754	20.862	33.864
CD25 on memory B cell	Hashimoto thyroiditis	rs1660369	T	C	T	C	0.2747	-0.0284	0.9512	0.0429961	1	214407674	0.568	0.0498	214407674	1	1.09901e-06	3657	0.05627	395640	0.00647467	23.8191	33.864
CD25 on memory B cell	Hashimoto thyroiditis	rs1887027	T	C	T	C	-0.4203	0.0666	0.2454	0.751131	10	6113782	0.001069	0.0204	6113782	10	1.16305e-51	3657	0.02736	395640	0.0606183	235.857	33.864
CD25 on memory B cell	Hashimoto thyroiditis	rs200381543	T	C	T	C	0.6837	-0.0574	0.0074	0.923587	22	22547864	0.5236	0.09	22547864	22	2.98099e-06	3657	0.1461	395640	0.00595268	21.8873	33.864
CD25 on memory B cell	Hashimoto thyroiditis	rs2139146	T	C	T	C	-0.2005	0.1199	0.0796	0.932888	2	15014620	0.4323	0.1527	15014620	2	7.27394e-06	3657	0.04463	395640	0.00548858	20.1715	33.864
CD25 on memory B cell	Hashimoto thyroiditis	rs2853765	C	G	C	G	0.2087	-0.0124	0.9228	0.876026	10	7830675	0.6175	0.0249	7830675	10	5.29602e-06	3657	0.04578	395640	0.00565077	20.7709	33.864
CD25 on memory B cell	Hashimoto thyroiditis	rs2999572	G	T	G	T	0.125	0.0228	0.3095	0.604347	7	25590299	0.1903	0.0174	25590299	7	4.02903e-06	3657	0.02708	395640	0.00579262	21.2954	33.864
CD25 on memory B cell	Hashimoto thyroiditis	rs3793662	T	C	T	C	-0.1626	-0.0134	0.7759	0.188173	9	95886051	0.4993	0.0199	95886051	9	2.04899e-08	3657	0.02894	395640	0.00855828	31.5505	33.864
CD25 on memory B cell	Hashimoto thyroiditis	rs3862036	A	G	A	G	-0.2943	-0.0458	0.0424	0.96449	21	44262209	0.4318	0.0583	44262209	21	6.53702e-07	3657	0.05906	395640	0.00674419	24.8174	33.864
CD25 on memory B cell	Hashimoto thyroiditis	rs4747882	T	A	T	A	-0.2133	0.0184	0.7132	0.731427	10	6162476	0.3458	0.0196	6162476	10	3.34734e-15	3657	0.02697	395640	0.0168163	62.5147	33.864
CD25 on memory B cell	Hashimoto thyroiditis	rs62013832	T	A	T	A	0.117	0.0092	0.3841	0.158042	15	86804118	0.6788	0.0222	86804118	15	3.046e-06	3657	0.02502	395640	0.00594406	21.8554	33.864
CD25 on memory B cell	Hashimoto thyroiditis	rs75727877	A	C	A	C	-0.9708	0.0025	0.0034	0.978063	20	50852063	0.9682	0.0616	50852063	20	5.17595e-06	3657	0.2127	395640	0.00566412	20.8203	33.864
CD25 on memory B cell	Hashimoto thyroiditis	rs8097813	C	T	C	T	-0.1117	0.0195	0.538	0.400655	18	67173624	0.2453	0.0168	67173624	18	5.97407e-06	3657	0.02464	395640	0.00558813	20.5394	33.864
CD25 on memory B cell	Hashimoto thyroiditis	rs8100828	T	C	T	C	0.1769	0.0152	0.1123	0.947792	19	11184104	0.7816	0.0547	11184104	19	4.95199e-06	3657	0.03867	395640	0.00568989	20.9156	33.864
CD25 on memory B cell	Hashimoto thyroiditis	rs9972778	A	C	A	C	-0.1079	-0.0118	0.4796	0.554387	16	25516463	0.4788	0.0166	25516463	16	9.7389e-06	3657	0.02436	395640	0.00533629	19.6088	33.864
CD25 on unsw mem	Hashimoto thyroiditis	rs11245200	T	C	T	C	0.159	-0.0402	0.1303	0.885834	10	126182752	0.09401	0.024	126182752	10	7.36495e-06	3657	0.03541	395640	0.00548314	20.1514	33.0441
CD25 on unsw mem	Hashimoto thyroiditis	rs11598494	C	T	C	T	-0.1584	0.0021	0.5587	0.695175	10	6178941	0.9025	0.0175	6178941	10	1.20301e-10	3657	0.02453	395640	0.0112737	41.6752	33.0441
CD25 on unsw mem	Hashimoto thyroiditis	rs12139506	G	A	G	A	-0.2726	0.0218	0.0543	0.956944	1	61376720	0.5545	0.0369	61376720	1	4.07099e-07	3657	0.05371	395640	0.00699468	25.7456	33.0441
CD25 on unsw mem	Hashimoto thyroiditis	rs12739411	C	G	C	G	0.4289	0.0029	0.018	0.058147	1	68752573	0.9275	0.0314	68752573	1	3.87802e-06	3657	0.09273	395640	0.00581585	21.3813	33.0441
CD25 on unsw mem	Hashimoto thyroiditis	rs140833732	T	A	T	A	-1.024	-0.0384	0.0033	0.0158672	8	36436637	0.5077	0.058	36436637	8	7.87807e-06	3657	0.2288	395640	0.00544742	20.0194	33.0441
CD25 on unsw mem	Hashimoto thyroiditis	rs149905818	C	T	C	T	3.153	-0.0464	0.0003	0.980467	4	106231334	0.2764	0.0426	106231334	4	8.34392e-06	3657	0.7066	395640	0.00541524	19.9005	33.0441
CD25 on unsw mem	Hashimoto thyroiditis	rs1660369	T	C	T	C	0.2896	-0.0284	0.9512	0.0429961	1	214407674	0.568	0.0498	214407674	1	2.81799e-07	3657	0.05629	395640	0.00718584	26.4543	33.0441
CD25 on unsw mem	Hashimoto thyroiditis	rs183392197	C	G	C	G	-0.3085	0.0644	0.0334	0.0159621	9	132487598	0.7547	0.2062	132487598	9	7.39707e-06	3657	0.06873	395640	0.00547907	20.1363	33.0441
CD25 on unsw mem	Hashimoto thyroiditis	rs1887027	T	C	T	C	-0.4047	0.0666	0.2454	0.751131	10	6113782	0.001069	0.0204	6113782	10	7.7589e-48	3657	0.02745	395640	0.0561024	217.242	33.0441
CD25 on unsw mem	Hashimoto thyroiditis	rs2139146	T	C	T	C	-0.2094	0.1199	0.0796	0.932888	2	15014620	0.4323	0.1527	15014620	2	2.84702e-06	3657	0.04466	395640	0.00597569	21.9724	33.0441
CD25 on unsw mem	Hashimoto thyroiditis	rs28365327	A	G	A	G	-0.1536	-0.0071	0.7747	0.410375	18	25753552	0.6676	0.0166	25753552	18	1.385e-07	3657	0.02911	395640	0.00755578	27.8266	33.0441
CD25 on unsw mem	Hashimoto thyroiditis	rs28374524	G	A	G	A	-0.1133	-0.0159	0.4154	0.608081	16	25533172	0.3395	0.0166	25533172	16	4.81005e-06	3657	0.02474	395640	0.00570232	20.9615	33.0441
CD25 on unsw mem	Hashimoto thyroiditis	rs2853765	C	G	C	G	0.2333	-0.0124	0.9228	0.876026	10	7830675	0.6175	0.0249	7830675	10	3.64099e-07	3657	0.04579	395640	0.00704841	25.9448	33.0441
CD25 on unsw mem	Hashimoto thyroiditis	rs2999572	G	T	G	T	0.1216	0.0228	0.3095	0.604347	7	25590299	0.1903	0.0174	25590299	7	7.52593e-06	3657	0.02711	395640	0.00547142	20.1081	33.0441
CD25 on unsw mem	Hashimoto thyroiditis	rs3793662	T	C	T	C	-0.167	-0.0134	0.7759	0.188173	9	95886051	0.4993	0.0199	95886051	9	8.7579e-09	3657	0.02895	395640	0.00901731	33.2582	33.0441
CD25 on unsw mem	Hashimoto thyroiditis	rs3862036	A	G	A	G	-0.2819	-0.0458	0.0424	0.96449	21	44262209	0.4318	0.0583	44262209	21	1.94402e-06	3657	0.05913	395640	0.00617673	22.7163	33.0441
CD25 on unsw mem	Hashimoto thyroiditis	rs4747882	T	A	T	A	-0.2093	0.0184	0.7132	0.731427	10	6162476	0.3458	0.0196	6162476	10	1.14499e-14	3657	0.02699	395640	0.016178	60.1029	33.0441
CD25 on unsw mem	Hashimoto thyroiditis	rs563803689	T	C	T	C	0.2934	-0.2171	0.0376	0.969944	11	102922239	0.4403	0.2814	102922239	11	5.52599e-06	3657	0.06447	395640	0.00563154	20.6999	33.0441
CD25 on unsw mem	Hashimoto thyroiditis	rs62013832	T	A	T	A	0.1179	0.0092	0.3841	0.158042	15	86804118	0.6788	0.0222	86804118	15	2.57401e-06	3657	0.02504	395640	0.00602572	22.1575	33.0441
CD25 on unsw mem	Hashimoto thyroiditis	rs7186545	C	G	C	G	-0.2213	-0.0061	0.9299	0.858964	16	14508423	0.7809	0.022	14508423	16	3.50098e-06	3657	0.04764	395640	0.00586596	21.5666	33.0441
CD25 on unsw mem	Hashimoto thyroiditis	rs73332250	C	T	C	T	-0.5717	0.0287	0.0098	0.967645	17	47014571	0.426	0.0361	47014571	17	2.23702e-06	3657	0.1207	395640	0.00609734	22.4225	33.0441
CD25 on unsw mem	Hashimoto thyroiditis	rs74726196	A	G	A	G	-2.66	0.1387	0.0004	0.986995	5	122019220	0.1615	0.099	122019220	5	5.08499e-06	3657	0.5824	395640	0.00567186	20.8489	33.0441
CD25 on unsw mem	Hashimoto thyroiditis	rs75784903	C	G	C	G	-0.7675	-0.0483	0.0046	0.0271107	2	173874264	0.3981	0.0572	173874264	2	7.76497e-06	3657	0.1714	395640	0.005453	20.04	33.0441
CD25 on unsw mem	Hashimoto thyroiditis	rs8097813	C	T	C	T	-0.1096	0.0195	0.538	0.400655	18	67173624	0.2453	0.0168	67173624	18	9.08406e-06	3657	0.02467	395640	0.0053681	19.7263	33.0441
CD25 on transitional	Hashimoto thyroiditis	rs11099673	G	A	G	A	0.115	0.0416	0.6442	0.27564	4	148899082	0.04004	0.0203	148899082	4	8.26304e-06	3657	0.02576	395640	0.00542024	19.9189	24.5947
CD25 on transitional	Hashimoto thyroiditis	rs117473115	T	C	T	C	0.3516	0.1747	0.0331	0.981381	10	54503355	0.08192	0.1004	54503355	10	5.02505e-07	3657	0.06985	395640	0.00688084	25.3237	24.5947
CD25 on transitional	Hashimoto thyroiditis	rs12822478	A	C	A	C	-0.1156	-0.0388	0.4841	0.579856	12	31514566	0.026	0.0174	31514566	12	4.20397e-06	3657	0.02508	395640	0.0057759	21.2336	24.5947
CD25 on transitional	Hashimoto thyroiditis	rs140685335	G	A	G	A	0.3598	-0.1162	0.0276	0.982091	18	1584719	0.1136	0.0734	1584719	18	1.92101e-06	3657	0.07544	395640	0.0061816	22.7343	24.5947
CD25 on transitional	Hashimoto thyroiditis	rs144997167	T	C	T	C	1.298	0.0529	0.0019	0.986119	16	46608478	0.4471	0.0696	46608478	16	5.34897e-06	3657	0.2849	395640	0.00564393	20.7456	24.5947
CD25 on transitional	Hashimoto thyroiditis	rs148702440	A	G	A	G	-0.3649	0.0148	0.023	0.98607	13	22419220	0.8621	0.0852	22419220	13	9.03899e-06	3657	0.08209	395640	0.00537405	19.7483	24.5947
CD25 on transitional	Hashimoto thyroiditis	rs151006498	T	C	T	C	-0.5983	-0.0056	0.0092	0.993467	15	63642578	0.9559	0.1003	63642578	15	4.30804e-06	3657	0.13	395640	0.00575862	21.1697	24.5947
CD25 on transitional	Hashimoto thyroiditis	rs181825	A	G	A	G	0.3147	-0.004	0.0321	0.931653	5	80131532	0.9024	0.0327	80131532	5	4.11197e-06	3657	0.06823	395640	0.00578361	21.2621	24.5947
CD25 on transitional	Hashimoto thyroiditis	rs34513850	G	A	G	A	0.425	0.1559	0.0179	0.986879	11	113437313	0.09693	0.0939	113437313	11	5.35106e-06	3657	0.09326	395640	0.0056468	20.7563	24.5947
CD25 on transitional	Hashimoto thyroiditis	rs3793662	T	C	T	C	-0.1557	-0.0134	0.7759	0.188173	9	95886051	0.4993	0.0199	95886051	9	9.9481e-08	3657	0.02917	395640	0.00773053	28.4752	24.5947
CD25 on transitional	Hashimoto thyroiditis	rs4129608	G	A	G	A	-0.1555	0.0012	0.1468	0.853716	9	18327215	0.9588	0.0242	18327215	9	8.18107e-06	3657	0.03481	395640	0.00542706	19.9441	24.5947
CD25 on transitional	Hashimoto thyroiditis	rs4721574	A	G	A	G	0.1421	0.0155	0.2807	0.747864	7	2350451	0.4311	0.0197	2350451	7	2.84001e-07	3657	0.02762	395640	0.00718594	26.4547	24.5947
CD25 on transitional	Hashimoto thyroiditis	rs474490	G	T	G	T	-0.1399	-0.0266	0.8033	0.230435	11	117287794	0.2035	0.021	117287794	11	7.79902e-06	3657	0.03126	395640	0.00544704	20.018	24.5947
CD25 on transitional	Hashimoto thyroiditis	rs61945276	A	G	A	G	-0.3331	-0.0303	0.0313	0.975484	13	22645864	0.5989	0.0576	22645864	13	4.03497e-06	3657	0.07215	395640	0.00579466	21.3029	24.5947
CD25 on transitional	Hashimoto thyroiditis	rs62626323	A	C	A	C	0.2969	0.0163	0.1075	0.96386	10	6115678	0.7162	0.0448	6115678	10	1.77787e-13	3657	0.04016	395640	0.0147253	54.6255	24.5947
CD25 on transitional	Hashimoto thyroiditis	rs6550133	C	T	C	T	-0.1486	-0.0427	0.1754	0.844405	3	32472280	0.0473	0.0215	32472280	3	3.498e-06	3657	0.03197	395640	0.00587312	21.5931	24.5947
CD25 on transitional	Hashimoto thyroiditis	rs709589	T	C	T	C	-0.2255	-0.0035	0.4557	0.5114	14	106306841	0.8523	0.0188	106306841	14	5.40754e-13	3657	0.03114	395640	0.0141367	52.4105	24.5947
CD25 on transitional	Hashimoto thyroiditis	rs74709342	G	A	G	A	0.2699	-0.0359	0.0425	0.927561	13	107000655	0.2807	0.0332	107000655	13	8.58401e-06	3657	0.06057	395640	0.00540025	19.8451	24.5947
CD25 on transitional	Hashimoto thyroiditis	rs76153918	T	C	T	C	0.8159	-0.0298	0.0042	0.952659	11	70398780	0.6865	0.0739	70398780	11	8.89508e-06	3657	0.1834	395640	0.00538277	19.7805	24.5947
CD25 on transitional	Hashimoto thyroiditis	rs78716865	T	C	T	C	-1.241	-0.1227	0.0019	0.983449	19	52158206	0.03145	0.0571	52158206	19	6.12294e-06	3657	0.274	395640	0.00557812	20.5024	24.5947
CD25 on transitional	Hashimoto thyroiditis	rs7899857	A	G	A	G	-0.1303	-0.0037	0.3033	0.705067	10	133280976	0.841	0.0187	133280976	10	1.69602e-06	3657	0.02718	395640	0.00624517	22.9695	24.5947
CD25 on transitional	Hashimoto thyroiditis	rs876043	G	A	G	A	-0.1306	-0.0128	0.761	0.223142	14	92357145	0.5901	0.0237	92357145	14	6.85693e-06	3657	0.029	395640	0.00551523	20.27	24.5947
CD62L on monocyte	Hashimoto thyroiditis	rs10127711	G	A	G	A	0.1336	0.0233	0.3608	0.637122	1	168483806	0.1829	0.0175	168483806	1	4.26697e-06	2848	0.02899	395640	0.00740201	21.2232	30.6047
CD62L on monocyte	Hashimoto thyroiditis	rs11225485	G	A	G	A	-0.1876	-0.0717	0.1273	0.905776	11	102807731	0.03107	0.0332	102807731	11	8.71305e-06	2848	0.04211	395640	0.00692053	19.8331	30.6047
CD62L on monocyte	Hashimoto thyroiditis	rs117965901	G	A	G	A	0.4954	0.0049	0.0153	0.967229	10	30770530	0.9301	0.0563	30770530	10	9.43604e-06	2848	0.1116	395640	0.00687146	19.6915	30.6047
CD62L on monocyte	Hashimoto thyroiditis	rs118080101	A	G	A	G	2.679	0.0838	0.0005	0.97342	9	138899879	0.1214	0.0541	138899879	9	8.22508e-06	2848	0.5997	395640	0.00695833	19.9422	30.6047
CD62L on monocyte	Hashimoto thyroiditis	rs12215799	T	C	T	C	0.3001	0.0007	0.0442	0.902325	6	164104976	0.984	0.0344	164104976	6	9.67698e-06	2848	0.0677	395640	0.00685218	19.6358	30.6047
CD62L on monocyte	Hashimoto thyroiditis	rs141452540	C	T	C	T	-1.064	-0.1376	0.0037	0.991356	20	47237403	0.526	0.217	47237403	20	4.72302e-06	2848	0.2319	395640	0.00733742	21.0367	30.6047
CD62L on monocyte	Hashimoto thyroiditis	rs169046	C	T	C	T	0.1238	0.0013	0.4484	0.611232	3	38417367	0.9389	0.0165	38417367	3	9.90307e-06	2848	0.02796	395640	0.00683672	19.5912	30.6047
CD62L on monocyte	Hashimoto thyroiditis	rs184665042	A	C	A	C	-1.007	0.1109	0.0035	0.991415	6	42298065	0.2769	0.102	42298065	6	9.80099e-06	2848	0.2274	395640	0.00683845	19.5962	30.6047
CD62L on monocyte	Hashimoto thyroiditis	rs189683893	A	C	A	C	-0.9649	-0.0183	0.004	0.979648	10	89153882	0.6395	0.0391	89153882	10	9.3821e-06	2848	0.2174	395640	0.00686929	19.6852	30.6047
CD62L on monocyte	Hashimoto thyroiditis	rs235869	A	C	A	C	-0.1316	0.0023	0.4584	0.355364	1	171610959	0.8908	0.0167	171610959	1	2.197e-06	2848	0.02775	395640	0.00783483	22.474	30.6047
CD62L on monocyte	Hashimoto thyroiditis	rs2404215	T	C	T	C	-0.296	-0.0133	0.0463	0.921975	1	53634228	0.6703	0.0312	53634228	1	6.68298e-06	2848	0.0656	395640	0.0070981	20.3456	30.6047
CD62L on monocyte	Hashimoto thyroiditis	rs34142414	C	T	C	T	-0.1697	0.0144	0.1712	0.865635	3	106555382	0.5628	0.0249	106555382	3	4.66595e-06	2848	0.03699	395640	0.00733597	21.0325	30.6047
CD62L on monocyte	Hashimoto thyroiditis	rs447362	C	T	C	T	-0.4011	0.0081	0.9742	0.0486958	5	165250043	0.8791	0.0535	165250043	5	3.05302e-06	2848	0.08576	395640	0.00762207	21.859	30.6047
CD62L on monocyte	Hashimoto thyroiditis	rs4987369	T	G	T	G	-0.4474	-0.0412	0.279	0.759595	1	169662742	0.0292	0.0189	169662742	1	3.50833e-50	2848	0.02945	395640	0.074962	230.63	30.6047
CD62L on monocyte	Hashimoto thyroiditis	rs4987389	T	A	T	A	0.2352	-0.0139	0.2047	0.228235	1	169658509	0.5161	0.0214	169658509	1	9.54993e-12	2848	0.03438	395640	0.0161675	46.769	30.6047
CD62L on monocyte	Hashimoto thyroiditis	rs55633105	G	C	G	C	-0.3068	0.0004	0.0439	0.0429754	17	72159072	0.993	0.0469	72159072	17	5.13996e-06	2848	0.06716	395640	0.00727409	20.8538	30.6047
CD62L on monocyte	Hashimoto thyroiditis	rs6694645	C	T	C	T	0.1765	0.0474	0.1766	0.685606	1	95111100	0.006935	0.0175	95111100	1	8.47403e-07	2848	0.03576	395640	0.00848116	24.3439	30.6047
CD62L on monocyte	Hashimoto thyroiditis	rs73462775	T	C	T	C	-0.647	-0.0056	0.0105	0.986171	15	95884078	0.9264	0.0608	95884078	15	2.25398e-06	2848	0.1365	395640	0.00782692	22.4511	30.6047
CD62L on monocyte	Hashimoto thyroiditis	rs73879235	G	A	G	A	-0.2804	-0.0007	0.0583	0.977604	3	170626704	0.996	0.133	170626704	3	2.75201e-06	2848	0.05969	395640	0.00768884	22.052	30.6047
CD62L on monocyte	Hashimoto thyroiditis	rs7516777	A	G	A	G	-0.1375	-0.0095	0.2955	0.822826	1	199788171	0.643	0.0206	199788171	1	7.83502e-06	2848	0.0307	395640	0.00699424	20.0458	30.6047
CD62L on monocyte	Hashimoto thyroiditis	rs7540208	C	T	C	T	-0.3923	0.0023	0.0248	0.949319	1	104331283	0.9588	0.0438	104331283	1	7.787e-06	2848	0.08757	395640	0.00699739	20.0549	30.6047
CD62L on monocyte	Hashimoto thyroiditis	rs77224604	G	A	G	A	-0.217	-0.0631	0.0932	0.921314	8	137328288	0.1354	0.0423	137328288	8	4.97703e-06	2848	0.04744	395640	0.00729308	20.9086	30.6047
CD62L on monocyte	Hashimoto thyroiditis	rs7900893	A	G	A	G	-0.5507	0.0203	0.0128	0.976198	10	130132360	0.7005	0.0527	130132360	10	5.611e-06	2848	0.1211	395640	0.00720875	20.6651	30.6047
CD62L on monocyte	Hashimoto thyroiditis	rs79734694	C	A	C	A	-0.1672	-0.0033	0.1647	0.88564	8	68787748	0.8887	0.0236	68787748	8	8.87892e-06	2848	0.03757	395640	0.00690622	19.7918	30.6047
CD3 on CM CD8br	Hashimoto thyroiditis	rs111281575	C	G	C	G	0.3212	-0.0592	0.0529	0.0514511	1	166737851	0.1897	0.0451	166737851	1	1.629e-07	2910	0.06118	395640	0.00938307	27.5444	37.272
CD3 on CM CD8br	Hashimoto thyroiditis	rs116757920	A	G	A	G	0.4153	0.0413	0.0225	0.985435	1	117441813	0.9202	0.4125	117441813	1	3.57396e-06	2910	0.08942	395640	0.00735791	21.5554	37.272
CD3 on CM CD8br	Hashimoto thyroiditis	rs12133696	A	G	A	G	0.1283	-0.0235	0.3034	0.74123	1	165062200	0.1911	0.018	165062200	1	8.52609e-06	2910	0.02876	395640	0.00679239	19.8874	37.272
CD3 on CM CD8br	Hashimoto thyroiditis	rs12986020	A	G	A	G	0.1288	-0.01	0.2976	0.617163	19	36659629	0.552	0.0169	36659629	19	7.83105e-06	2910	0.02877	395640	0.00684035	20.0287	37.272
CD3 on CM CD8br	Hashimoto thyroiditis	rs141851092	A	T	A	T	0.635	0.1004	0.0115	0.0278791	4	178824850	0.2231	0.0824	178824850	4	6.91799e-07	2910	0.1277	395640	0.00842554	24.7097	37.272
CD3 on CM CD8br	Hashimoto thyroiditis	rs146936815	T	C	T	C	-0.3178	-0.0077	0.0344	0.964739	11	67489988	0.8811	0.0517	67489988	11	8.98194e-06	2910	0.07144	395640	0.00675443	19.7754	37.272
CD3 on CM CD8br	Hashimoto thyroiditis	rs1723018	G	A	G	A	0.4235	-0.0589	0.4562	0.707593	1	167433420	0.001717	0.0188	167433420	1	9.83785e-58	2910	0.02586	395640	0.0843858	268.01	37.272
CD3 on CM CD8br	Hashimoto thyroiditis	rs192330157	T	A	T	A	-0.6618	-0.0606	0.0084	0.0138206	4	161357515	0.3331	0.0626	161357515	4	5.48896e-06	2910	0.1453	395640	0.00707855	20.7312	37.272
CD3 on CM CD8br	Hashimoto thyroiditis	rs2156444	G	C	G	C	-0.1355	-0.0028	0.2859	0.321444	11	123175580	0.8692	0.0171	123175580	11	4.77595e-06	2910	0.02957	395640	0.00716408	20.9835	37.272
CD3 on CM CD8br	Hashimoto thyroiditis	rs34597764	A	G	A	G	-0.3427	0.0181	0.0325	0.927037	10	97262994	0.4615	0.0246	97262994	10	6.50205e-06	2910	0.07585	395640	0.00696607	20.3994	37.272
CD3 on CM CD8br	Hashimoto thyroiditis	rs4814102	A	G	A	G	0.4083	0.0244	0.9782	0.0523434	20	1291928	0.6021	0.0468	1291928	20	3.46003e-06	2910	0.08781	395640	0.00737502	21.6059	37.272
CD3 on CM CD8br	Hashimoto thyroiditis	rs59436607	T	C	T	C	-0.247	0.0272	0.0627	0.858435	19	21356827	0.1802	0.0203	21356827	19	7.15797e-06	2910	0.05493	395640	0.0069004	20.2058	37.272
CD3 on CM CD8br	Hashimoto thyroiditis	rs61814886	A	G	A	G	0.254	-0.0602	0.1062	0.878299	1	167136405	0.027	0.0272	167136405	1	4.21202e-09	2910	0.04309	395640	0.0117996	34.7229	37.272
CD3 on CM CD8br	Hashimoto thyroiditis	rs62029957	A	G	A	G	0.2298	-0.0715	0.1089	0.982031	16	50213168	0.2414	0.061	50213168	16	6.50804e-08	2910	0.04242	395640	0.00998408	29.3265	37.272
CD3 on CM CD8br	Hashimoto thyroiditis	rs7710248	C	T	C	T	-0.1275	-0.011	0.6569	0.384409	5	178194669	0.511	0.0168	178194669	5	4.61403e-06	2910	0.02778	395640	0.00718672	21.0503	37.272
CD3 on CM CD8br	Hashimoto thyroiditis	rs79117150	A	G	A	G	0.2176	-0.0281	0.0849	0.964159	14	100649692	0.5382	0.0457	100649692	14	6.37104e-06	2910	0.04812	395640	0.00697802	20.4347	37.272
CD3 on CM CD8br	Hashimoto thyroiditis	rs8024202	A	G	A	G	-0.125	0.0253	0.3679	0.734469	15	97334659	0.164	0.0182	97334659	15	4.11301e-06	2910	0.02709	395640	0.00726345	21.2767	37.272
CD3 on CM CD8br	Hashimoto thyroiditis	rs858545	C	A	C	A	-0.1676	-0.1327	0.5771	0.349631	1	167461391	0.02946	0.061	167461391	1	5.71294e-10	2910	0.02695	395640	0.0131161	38.6484	37.272
CD3 on HLA DR+ T cell	Hashimoto thyroiditis	rs111281575	C	G	C	G	0.2904	-0.0592	0.0521	0.0514511	1	166737851	0.1897	0.0451	166737851	1	2.27898e-06	3060	0.06132	395640	0.00727606	22.4133	30.2515
CD3 on HLA DR+ T cell	Hashimoto thyroiditis	rs118106483	A	G	A	G	0.5856	-0.0146	0.0111	0.943871	13	22483321	0.6585	0.0331	22483321	13	7.19896e-06	3060	0.1303	395640	0.00655744	20.185	30.2515
CD3 on HLA DR+ T cell	Hashimoto thyroiditis	rs12128267	G	A	G	A	-0.1582	0.0016	0.198	0.909326	1	222089002	0.9514	0.0262	222089002	1	3.50002e-06	3060	0.03404	395640	0.00700903	21.5849	30.2515
CD3 on HLA DR+ T cell	Hashimoto thyroiditis	rs12596540	G	A	G	A	0.2057	-0.016	0.2521	0.664603	16	10970476	0.3924	0.0187	10970476	16	1.55883e-11	3060	0.03039	395640	0.0147513	45.785	30.2515
CD3 on HLA DR+ T cell	Hashimoto thyroiditis	rs152772	A	C	A	C	-0.121	-0.0056	0.3866	0.653554	5	13129431	0.7544	0.018	13129431	5	9.93802e-06	3060	0.02734	395640	0.00636035	19.5745	30.2515
CD3 on HLA DR+ T cell	Hashimoto thyroiditis	rs17159201	G	A	G	A	-1.166	-0.4296	0.0026	0.994868	7	111686301	0.1705	0.3135	111686301	7	3.78599e-06	3060	0.2517	395640	0.00696425	21.446	30.2515
CD3 on HLA DR+ T cell	Hashimoto thyroiditis	rs1723018	G	A	G	A	0.3893	-0.0589	0.4556	0.707593	1	167433420	0.001717	0.0188	167433420	1	4.92153e-49	3060	0.02598	395640	0.0683622	224.392	30.2515
CD3 on HLA DR+ T cell	Hashimoto thyroiditis	rs17605113	T	C	T	C	0.9434	0.0098	0.0046	0.601838	10	37182452	0.8848	0.0679	37182452	10	1.012e-06	3060	0.1926	395640	0.00777975	23.977	30.2515
CD3 on HLA DR+ T cell	Hashimoto thyroiditis	rs181802824	G	A	G	A	-0.4005	-0.3459	0.0284	0.991265	5	40515928	0.1333	0.2304	40515928	5	1.11199e-06	3060	0.08205	395640	0.00772606	23.8102	30.2515
CD3 on HLA DR+ T cell	Hashimoto thyroiditis	rs1955077	C	T	C	T	-0.1327	-0.0037	0.5497	0.494907	8	118278954	0.8238	0.0166	118278954	8	1.149e-06	3060	0.02722	395640	0.00770698	23.751	30.2515
CD3 on HLA DR+ T cell	Hashimoto thyroiditis	rs2742060	A	G	A	G	0.183	-0.0322	0.1693	0.631086	19	55650687	0.06617	0.0175	55650687	19	2.41002e-07	3060	0.03536	395640	0.00867704	26.7666	30.2515
CD3 on HLA DR+ T cell	Hashimoto thyroiditis	rs28413717	T	C	T	C	-0.2069	0.024	0.0956	0.941	14	94742681	0.4662	0.0329	94742681	14	8.11204e-06	3060	0.04628	395640	0.00648912	19.9733	30.2515
CD3 on HLA DR+ T cell	Hashimoto thyroiditis	rs288415	A	G	A	G	0.2768	0.0637	0.0632	0.906366	15	98166209	0.09188	0.0378	98166209	15	5.34995e-07	3060	0.0551	395640	0.00817976	25.22	30.2515
CD3 on HLA DR+ T cell	Hashimoto thyroiditis	rs435917	C	T	C	T	0.1599	-0.0423	0.1706	0.793582	3	286552	0.4717	0.0588	286552	3	7.04206e-06	3060	0.03554	395640	0.00657169	20.2292	30.2515
CD3 on HLA DR+ T cell	Hashimoto thyroiditis	rs4668614	A	G	A	G	0.1232	-0.0061	0.4763	0.358342	2	5593978	0.7173	0.0169	5593978	2	3.62301e-06	3060	0.02654	395640	0.00699279	21.5345	30.2515
CD3 on HLA DR+ T cell	Hashimoto thyroiditis	rs4889018	C	T	C	T	-0.1253	-0.0169	0.5946	0.356233	16	79773291	0.3465	0.018	79773291	16	5.77205e-06	3060	0.02757	395640	0.0067048	20.6417	30.2515
CD3 on HLA DR+ T cell	Hashimoto thyroiditis	rs61814886	A	G	A	G	0.1991	-0.0602	0.1056	0.878299	1	167136405	0.027	0.0272	167136405	1	4.70901e-06	3060	0.04343	395640	0.00682133	21.0029	30.2515
CD3 on HLA DR+ T cell	Hashimoto thyroiditis	rs73167431	T	C	T	C	-1.747	0.0747	0.0016	0.992195	13	21343664	0.3702	0.0834	21343664	13	1.94402e-06	3060	0.3665	395640	0.00737061	22.7067	30.2515
CD3 on HLA DR+ T cell	Hashimoto thyroiditis	rs73283178	T	C	T	C	-0.2827	0.0458	0.0484	0.881481	17	1152909	0.1554	0.0323	1152909	17	5.61397e-06	3060	0.06215	395640	0.00671616	20.6769	30.2515
CD3 on HLA DR+ T cell	Hashimoto thyroiditis	rs74723288	A	G	A	G	-0.1743	0.0167	0.1577	0.815228	2	106644972	0.4466	0.0219	106644972	2	2.20501e-06	3060	0.03675	395640	0.00729756	22.48	30.2515
CD3 on HLA DR+ T cell	Hashimoto thyroiditis	rs75407914	A	G	A	G	-0.4851	0.0584	0.0155	0.967689	18	65188496	0.4439	0.0763	65188496	18	8.26304e-06	3060	0.1086	395640	0.00647827	19.9397	30.2515
CD3 on HLA DR+ T cell	Hashimoto thyroiditis	rs75535842	A	C	A	C	-0.2651	-0.0071	0.0577	0.919686	8	138415335	0.82	0.0312	138415335	8	2.81903e-06	3060	0.0565	395640	0.00714312	22.0008	30.2515
CD3 on HLA DR+ T cell	Hashimoto thyroiditis	rs7708945	G	A	G	A	-0.699	0.0244	0.0088	0.914675	5	26402250	0.5815	0.0442	26402250	5	5.75798e-06	3060	0.1539	395640	0.00669634	20.6155	30.2515
CD3 on HLA DR+ T cell	Hashimoto thyroiditis	rs78179244	G	T	G	T	-3.134	0.0096	0.0003	0.987183	8	5720711	0.9128	0.0881	5720711	8	6.98795e-06	3060	0.6962	395640	0.00657873	20.251	30.2515
CD3 on HLA DR+ T cell	Hashimoto thyroiditis	rs79022968	A	G	A	G	0.6947	0.0764	0.0093	0.93398	8	125638873	0.2215	0.0625	125638873	8	4.20204e-07	3060	0.137	395640	0.00833293	25.6962	30.2515
CD3 on HLA DR+ T cell	Hashimoto thyroiditis	rs9318267	G	T	G	T	0.132	0.0054	0.7052	0.283623	13	75011432	0.7594	0.0176	75011432	13	8.51903e-06	3060	0.02961	395640	0.00645265	19.8604	30.2515
CD3 on HLA DR+ T cell	Hashimoto thyroiditis	rs953808	C	G	C	G	0.1781	0.0077	0.865	0.805149	1	167403844	0.7718	0.0265	167403844	1	6.87306e-06	3060	0.03954	395640	0.00658663	20.2755	30.2515
CD3 on CD39+ secreting Treg	Hashimoto thyroiditis	rs11188673	A	G	A	G	0.182	-0.0558	0.1408	0.858173	10	97988763	0.08574	0.0325	97988763	10	5.16297e-06	2919	0.03986	395640	0.00709158	20.8339	39.2544
CD3 on CD39+ secreting Treg	Hashimoto thyroiditis	rs112692180	C	A	C	A	-0.2303	-0.0165	0.0798	0.934269	8	19027810	0.61	0.0324	19027810	8	6.85299e-06	2919	0.05111	395640	0.00690767	20.2898	39.2544
CD3 on CD39+ secreting Treg	Hashimoto thyroiditis	rs113711222	A	G	A	G	0.2615	0.0688	0.0624	0.962004	19	22042048	0.09373	0.041	22042048	19	4.01504e-06	2919	0.0566	395640	0.00725959	21.3311	39.2544
CD3 on CD39+ secreting Treg	Hashimoto thyroiditis	rs11686866	A	G	A	G	-0.1526	-0.0133	0.211	0.809511	2	88740296	0.5519	0.0224	88740296	2	4.76003e-06	2919	0.03328	395640	0.0071514	21.0109	39.2544
CD3 on CD39+ secreting Treg	Hashimoto thyroiditis	rs12502302	T	C	T	C	0.1306	-0.0221	0.4048	0.795779	4	186735780	0.2382	0.0187	186735780	4	2.81099e-06	2919	0.02783	395640	0.00748793	22.0071	39.2544
CD3 on CD39+ secreting Treg	Hashimoto thyroiditis	rs12742947	A	G	A	G	-0.2345	0.014	0.0999	0.865715	1	165193662	0.538	0.0227	165193662	1	2.913e-07	2919	0.04561	395640	0.00897462	26.4161	39.2544
CD3 on CD39+ secreting Treg	Hashimoto thyroiditis	rs138565853	T	C	T	C	0.537	-0.1121	0.0149	0.966432	13	42836319	0.006336	0.041	42836319	13	5.57404e-06	2919	0.118	395640	0.00704498	20.696	39.2544
CD3 on CD39+ secreting Treg	Hashimoto thyroiditis	rs145438716	G	A	G	A	0.3752	-0.0325	0.0303	0.979649	3	127159039	0.4304	0.0412	127159039	3	3.45597e-06	2919	0.08068	395640	0.00735451	21.6121	39.2544
CD3 on CD39+ secreting Treg	Hashimoto thyroiditis	rs17170861	T	C	T	C	0.4562	-0.0415	0.0188	0.977811	7	37113953	0.3696	0.0462	37113953	7	3.44199e-06	2919	0.09807	395640	0.00735862	21.6242	39.2544
CD3 on CD39+ secreting Treg	Hashimoto thyroiditis	rs181229284	T	C	T	C	-1.117	-0.0021	0.0031	0.971557	17	51757682	0.9678	0.0516	51757682	17	1.99099e-06	2919	0.2344	395640	0.00771954	22.6931	39.2544
CD3 on CD39+ secreting Treg	Hashimoto thyroiditis	rs2026334	A	G	A	G	0.3382	-0.0126	0.0348	0.965061	9	137822101	0.8081	0.0517	137822101	9	5.91494e-06	2919	0.07452	395640	0.0070067	20.5828	39.2544
CD3 on CD39+ secreting Treg	Hashimoto thyroiditis	rs2055631	T	C	T	C	-0.159	-0.0352	0.1958	0.853402	2	114898402	0.1438	0.0241	114898402	2	3.54103e-06	2919	0.03422	395640	0.00734176	21.5743	39.2544
CD3 on CD39+ secreting Treg	Hashimoto thyroiditis	rs28547902	C	G	C	G	0.1908	0.0418	0.1242	0.150031	4	7893585	0.0846	0.0243	7893585	4	5.14897e-06	2919	0.04177	395640	0.00709742	20.8512	39.2544
CD3 on CD39+ secreting Treg	Hashimoto thyroiditis	rs2949661	T	C	T	C	0.5477	-0.0617	0.4466	0.713553	1	167424924	0.001148	0.019	167424924	1	3.54405e-94	2919	0.02564	395640	0.135188	455.986	39.2544
CD3 on CD39+ secreting Treg	Hashimoto thyroiditis	rs35922476	T	C	T	C	-0.1285	-0.0075	0.5185	0.374823	9	8934768	0.667	0.0174	8934768	9	1.269e-06	2919	0.02646	395640	0.00801489	23.5683	39.2544
CD3 on CD39+ secreting Treg	Hashimoto thyroiditis	rs6085139	A	C	A	C	-0.1262	0.0029	0.3893	0.740929	20	5376309	0.9028	0.0238	5376309	20	7.465e-06	2919	0.02812	395640	0.00685279	20.1275	39.2544
CD3 on CD39+ secreting Treg	Hashimoto thyroiditis	rs6099186	C	T	C	T	0.1307	0.0076	0.6545	0.413519	20	55107273	0.6427	0.0164	55107273	20	5.19697e-06	2919	0.02863	395640	0.007089	20.8262	39.2544
CD3 on CD39+ secreting Treg	Hashimoto thyroiditis	rs61814872	T	C	T	C	0.2777	0.0146	0.1024	0.889336	1	167113055	0.9239	0.1529	167113055	1	5.01499e-10	2919	0.0445	395640	0.0131656	38.9165	39.2544
CD3 on CD39+ secreting Treg	Hashimoto thyroiditis	rs72697323	T	C	T	C	-0.4162	-0.0343	0.0243	0.986313	1	166617824	0.4989	0.0508	166617824	1	2.91702e-06	2919	0.08883	395640	0.00746443	21.9375	39.2544
CD3 on CD39+ secreting Treg	Hashimoto thyroiditis	rs73238001	C	T	C	T	-0.4341	0.0096	0.0228	0.976167	4	42867440	0.8805	0.0637	42867440	4	2.93002e-06	2919	0.09267	395640	0.0074613	21.9282	39.2544
CD3 on CD39+ secreting Treg	Hashimoto thyroiditis	rs74118738	A	G	A	G	0.427	0.0027	0.023	0.951502	1	156667074	0.9482	0.0417	156667074	1	5.35205e-06	2919	0.09367	395640	0.0070687	20.7662	39.2544
CD3 on CD39+ secreting Treg	Hashimoto thyroiditis	rs75831635	T	C	T	C	0.2848	-0.092	0.0468	0.943144	1	91068234	0.03549	0.0437	91068234	1	7.06594e-06	2919	0.06329	395640	0.00688927	20.2354	39.2544
CD3 on CD39+ secreting Treg	Hashimoto thyroiditis	rs76540213	T	C	T	C	0.5264	-0.0643	0.0214	0.987833	1	166035343	0.197	0.0499	166035343	1	4.78795e-08	2919	0.09617	395640	0.0101598	29.9402	39.2544
CD3 on CD39+ secreting Treg	Hashimoto thyroiditis	rs79338266	A	T	A	T	-0.7738	-0.0108	0.0067	0.0490905	5	52158890	0.8133	0.0456	52158890	5	3.41798e-06	2919	0.1663	395640	0.00736257	21.6359	39.2544
CD3 on CD39+ secreting Treg	Hashimoto thyroiditis	rs79881821	T	C	T	C	-0.2509	-0.0402	0.0647	0.942226	1	209224498	0.3837	0.0461	209224498	1	5.23504e-06	2919	0.05497	395640	0.00708643	20.8186	39.2544
CD3 on CD39+ secreting Treg	Hashimoto thyroiditis	rs8024202	A	G	A	G	-0.1314	0.0253	0.3678	0.734469	15	97334659	0.164	0.0182	97334659	15	2.28302e-06	2919	0.02775	395640	0.00762268	22.4061	39.2544
CD3 on CD45RA+ CD4+	Hashimoto thyroiditis	rs10139012	C	T	C	T	-0.1401	0.0022	0.3088	0.621365	14	95415204	0.908	0.0188	95415204	14	1.88999e-06	2919	0.02935	395640	0.00774549	22.77	46.6886
CD3 on CD45RA+ CD4+	Hashimoto thyroiditis	rs12512585	T	G	T	G	0.1839	0.0209	0.1441	0.826812	4	44375745	0.3942	0.0245	44375745	4	3.47e-06	2919	0.03955	395640	0.00735244	21.6059	46.6886
CD3 on CD45RA+ CD4+	Hashimoto thyroiditis	rs12921174	C	T	C	T	-0.2044	-0.0345	0.2038	0.586713	16	430304	0.0375	0.0166	430304	16	1.492e-09	2919	0.03371	395640	0.0124387	36.7406	46.6886
CD3 on CD45RA+ CD4+	Hashimoto thyroiditis	rs141784254	G	A	G	A	-1.015	0.0809	0.0038	0.991369	11	120364753	0.2099	0.0645	120364753	11	2.62198e-06	2919	0.2156	395640	0.00753556	22.1481	46.6886
CD3 on CD45RA+ CD4+	Hashimoto thyroiditis	rs143262728	T	C	T	C	1.665	-0.115	0.0017	0.989245	4	137926368	0.1367	0.0772	137926368	4	6.64293e-06	2919	0.3688	395640	0.00693411	20.368	46.6886
CD3 on CD45RA+ CD4+	Hashimoto thyroiditis	rs144004160	T	C	T	C	-0.9033	0.0356	0.0043	0.990584	8	19478029	0.5473	0.0591	19478029	8	7.15402e-06	2919	0.2009	395640	0.00687816	20.2026	46.6886
CD3 on CD45RA+ CD4+	Hashimoto thyroiditis	rs146330992	T	C	T	C	0.2214	0.0478	0.0844	0.983702	1	165888466	0.5249	0.0752	165888466	1	9.96208e-06	2919	0.05003	395640	0.00666432	19.5703	46.6886
CD3 on CD45RA+ CD4+	Hashimoto thyroiditis	rs150857694	C	T	C	T	-0.2962	0.1775	0.0427	0.994435	7	76111831	0.4476	0.2337	76111831	7	9.63407e-06	2919	0.06682	395640	0.00668666	19.6363	46.6886
CD3 on CD45RA+ CD4+	Hashimoto thyroiditis	rs187281020	G	A	G	A	-0.4837	0.0646	0.0247	0.996195	19	43490062	0.7431	0.1971	43490062	19	1.83502e-06	2919	0.1012	395640	0.00776553	22.8293	46.6886
CD3 on CD45RA+ CD4+	Hashimoto thyroiditis	rs2714019	T	C	T	C	-0.1279	-0.0286	0.6706	0.449496	17	70789650	0.09243	0.017	70789650	17	8.26e-06	2919	0.02863	395640	0.00679055	19.9435	46.6886
CD3 on CD45RA+ CD4+	Hashimoto thyroiditis	rs2808525	T	C	T	C	0.1474	-0.0087	0.2467	0.599918	9	101320250	0.6048	0.0169	101320250	9	2.45997e-06	2919	0.03123	395640	0.00757382	22.2614	46.6886
CD3 on CD45RA+ CD4+	Hashimoto thyroiditis	rs2839523	A	C	A	C	-0.1244	0.0296	0.5305	0.469697	21	43870045	0.07286	0.0165	43870045	21	5.68696e-06	2919	0.02736	395640	0.0070325	20.6591	46.6886
CD3 on CD45RA+ CD4+	Hashimoto thyroiditis	rs2949661	T	C	T	C	0.6441	-0.0617	0.4466	0.713553	1	167424924	0.001148	0.019	167424924	1	1.65577e-133	2919	0.02485	395640	0.187094	671.361	46.6886
CD3 on CD45RA+ CD4+	Hashimoto thyroiditis	rs34135810	C	T	C	T	-0.6745	-0.0871	0.0089	0.983436	2	234652185	0.1275	0.0572	234652185	2	4.32504e-06	2919	0.1465	395640	0.00720962	21.1832	46.6886
CD3 on CD45RA+ CD4+	Hashimoto thyroiditis	rs4396110	A	G	A	G	-0.1391	0.0176	0.4239	0.654695	1	118266529	0.334	0.0182	118266529	1	4.11898e-07	2919	0.02741	395640	0.00874555	25.7359	46.6886
CD3 on CD45RA+ CD4+	Hashimoto thyroiditis	rs4657649	C	T	C	T	0.5386	0.0057	0.0512	0.893674	1	167173140	0.8354	0.0273	167173140	1	1.51008e-18	2919	0.06087	395640	0.0261214	78.2399	46.6886
CD3 on CD45RA+ CD4+	Hashimoto thyroiditis	rs4683146	A	G	A	G	-0.1213	0.0097	0.4954	0.51672	3	45898221	0.5517	0.0163	45898221	3	8.76395e-06	2919	0.02724	395640	0.00674735	19.8157	46.6886
CD3 on CD45RA+ CD4+	Hashimoto thyroiditis	rs61814872	T	C	T	C	0.3132	0.0146	0.1024	0.889336	1	167113055	0.9239	0.1529	167113055	1	1.98198e-12	2919	0.04432	395640	0.0168206	49.9053	46.6886
CD3 on CD45RA+ CD4+	Hashimoto thyroiditis	rs62029957	A	G	A	G	0.1955	-0.0715	0.1086	0.982031	16	50213168	0.2414	0.061	50213168	16	7.46896e-06	2919	0.04357	395640	0.00685013	20.1197	46.6886
CD3 on CD45RA+ CD4+	Hashimoto thyroiditis	rs62430462	T	C	T	C	-0.1676	0.0121	0.1648	0.86378	6	83569632	0.6335	0.0254	83569632	6	7.377e-06	2919	0.03732	395640	0.00686184	20.1543	46.6886
CD3 on CD45RA+ CD4+	Hashimoto thyroiditis	rs6751481	C	T	C	T	-0.1281	0.0347	0.4764	0.485875	2	38897810	0.03344	0.0163	38897810	2	3.37497e-06	2919	0.02752	395640	0.0073681	21.6523	46.6886
CD3 on CD45RA+ CD4+	Hashimoto thyroiditis	rs72729208	A	G	A	G	0.2632	0.0349	0.0635	0.964198	5	10956252	0.3704	0.039	10956252	5	3.54503e-06	2919	0.05665	395640	0.00734071	21.5712	46.6886
CD3 on CD45RA+ CD4+	Hashimoto thyroiditis	rs72817532	G	A	G	A	0.4112	-0.1238	0.0274	0.98603	10	30531504	0.1125	0.078	30531504	10	7.74408e-07	2919	0.08302	395640	0.00833435	24.5156	46.6886
CD3 on CD45RA+ CD4+	Hashimoto thyroiditis	rs74620952	C	T	C	T	-1.299	0.0344	0.0031	0.97054	11	117753136	0.5259	0.0542	117753136	11	1.502e-07	2919	0.2467	395640	0.00940893	27.7065	46.6886
CD3 on CD45RA+ CD4+	Hashimoto thyroiditis	rs7530127	C	T	C	T	-0.1375	0.0292	0.4066	0.715826	1	165671820	0.1033	0.0179	165671820	1	8.10905e-07	2919	0.02781	395640	0.00830515	24.429	46.6886
CD3 on CD45RA+ CD4+	Hashimoto thyroiditis	rs7594170	G	A	G	A	-0.1421	-0.0054	0.2573	0.455908	2	51237767	0.7441	0.0164	51237767	2	7.94292e-06	2919	0.03175	395640	0.00681548	20.0172	46.6886
CD3 on CD45RA+ CD4+	Hashimoto thyroiditis	rs76066554	T	C	T	C	-1.067	-0.0496	0.0036	0.991952	1	95285730	0.7663	0.1669	95285730	1	9.82992e-07	2919	0.2175	395640	0.00817731	24.0499	46.6886
CD3 on CD45RA+ CD4+	Hashimoto thyroiditis	rs76841186	C	G	C	G	2.106	0.0178	0.001	0.00954586	14	102428341	0.8292	0.0825	102428341	14	8.78496e-06	2919	0.4729	395640	0.00674844	19.8189	46.6886
CD3 on CD45RA+ CD4+	Hashimoto thyroiditis	rs78042544	G	A	G	A	0.4208	0.011	0.0214	0.956369	15	36121803	0.7419	0.0335	36121803	15	5.53694e-06	2919	0.09244	395640	0.00704896	20.7078	46.6886
CD3 on CD45RA+ CD4+	Hashimoto thyroiditis	rs79179998	A	G	A	G	0.2304	-0.0516	0.2093	0.914262	3	45947066	0.05347	0.0267	45947066	3	1.23197e-11	2919	0.03386	395640	0.0156143	46.2693	46.6886
CD3 on CD45RA+ CD4+	Hashimoto thyroiditis	rs79844317	T	C	T	C	-0.4031	0.0912	0.0254	0.986852	10	100127250	0.423	0.1139	100127250	10	3.95003e-06	2919	0.08719	395640	0.00726925	21.3597	46.6886
CD3 on CD39+ CD8br	Hashimoto thyroiditis	rs10202116	C	T	C	T	-0.2397	0.0536	0.9321	0.0412451	2	209108758	0.2545	0.0471	209108758	2	6.88399e-06	2914	0.05321	395640	0.00691586	20.2792	33.8211
CD3 on CD39+ CD8br	Hashimoto thyroiditis	rs12138291	A	G	A	G	-0.2	-0.0022	0.1482	0.77578	1	166464476	0.9087	0.0192	166464476	1	1.65501e-07	2914	0.03811	395640	0.00936283	27.5222	33.8211
CD3 on CD39+ CD8br	Hashimoto thyroiditis	rs144727554	C	T	C	T	-1.092	0.0631	0.0038	0.987181	8	80078162	0.6377	0.134	80078162	8	1.97902e-06	2914	0.2291	395640	0.00773629	22.7037	33.8211
CD3 on CD39+ CD8br	Hashimoto thyroiditis	rs16942056	G	A	G	A	-0.519	0.025	0.0146	0.995108	18	23583315	0.8104	0.1043	23583315	18	2.99999e-06	2914	0.1109	395640	0.00745985	21.8864	33.8211
CD3 on CD39+ CD8br	Hashimoto thyroiditis	rs1723018	G	A	G	A	0.3496	-0.0589	0.4569	0.707593	1	167433420	0.001717	0.0188	167433420	1	7.81988e-39	2914	0.02643	395640	0.0566416	174.844	33.8211
CD3 on CD39+ CD8br	Hashimoto thyroiditis	rs1918101	T	G	T	G	-0.1832	0.0058	0.1235	0.781502	3	73976238	0.8332	0.0276	73976238	3	9.44996e-06	2914	0.04128	395640	0.00671362	19.6822	33.8211
CD3 on CD39+ CD8br	Hashimoto thyroiditis	rs2448966	T	C	T	C	0.1726	-0.0357	0.1953	0.716351	3	99129283	0.04954	0.0182	99129283	3	4.14e-07	2914	0.03402	395640	0.00875596	25.7226	33.8211
CD3 on CD39+ CD8br	Hashimoto thyroiditis	rs4958545	C	T	C	T	0.1577	-0.0025	0.226	0.640635	5	151846830	0.8821	0.0167	151846830	5	1.21501e-06	2914	0.03242	395640	0.00805445	23.645	33.8211
CD3 on CD39+ CD8br	Hashimoto thyroiditis	rs61352150	A	G	A	G	-0.3451	0.0342	0.0323	0.929565	9	111159988	0.3076	0.0336	111159988	9	5.58599e-06	2914	0.07585	395640	0.00705367	20.6862	33.8211
CD3 on CD39+ CD8br	Hashimoto thyroiditis	rs6853238	T	C	T	C	0.4786	0.0254	0.0173	0.925421	4	113212607	0.3564	0.0276	113212607	4	4.43895e-06	2914	0.1041	395640	0.00720138	21.1225	33.8211
CD3 on CD39+ CD8br	Hashimoto thyroiditis	rs7077566	A	G	A	G	-0.1375	0.0064	0.4665	0.515784	10	97617943	0.6945	0.0164	97617943	10	3.20597e-07	2914	0.02685	395640	0.00891941	26.2071	33.8211
CD3 on CD39+ CD8br	Hashimoto thyroiditis	rs72638719	G	C	G	C	-0.2961	0.0101	0.0568	0.160318	10	7006748	0.6909	0.0254	7006748	10	2.45997e-07	2914	0.05725	395640	0.00909636	26.7318	33.8211
CD3 on CD39+ CD8br	Hashimoto thyroiditis	rs77460005	T	C	T	C	0.3478	0.0838	0.0389	0.988588	22	23474579	0.591	0.1559	23474579	22	7.29995e-07	2914	0.07005	395640	0.0083887	24.6346	33.8211
CD3 on CD39+ CD8br	Hashimoto thyroiditis	rs78061697	T	A	T	A	-0.3138	0.1191	0.0431	0.0307776	7	105599615	0.07467	0.0668	105599615	7	2.22101e-06	2914	0.06618	395640	0.0076564	22.4675	33.8211
CD3 on CD39+ CD8br	Hashimoto thyroiditis	rs858545	C	A	C	A	-0.1472	-0.1327	0.5769	0.349631	1	167461391	0.02946	0.061	167461391	1	7.12295e-08	2914	0.02724	395640	0.00992159	29.1812	33.8211
CD3 on CD4 Treg	Hashimoto thyroiditis	rs114672530	A	G	A	G	-0.6683	-0.0834	0.0173	0.973278	1	168306279	0.2026	0.0655	168306279	1	1.45898e-10	2919	0.1039	395640	0.0139754	41.3442	84.2669
CD3 on CD4 Treg	Hashimoto thyroiditis	rs142394936	G	T	G	T	0.6923	-0.0416	0.0075	0.990006	3	31829907	0.8299	0.1937	31829907	3	6.41298e-06	2919	0.1531	395640	0.00695621	20.4334	84.2669
CD3 on CD4 Treg	Hashimoto thyroiditis	rs2595260	C	T	C	T	-0.1558	0.0043	0.8013	0.264345	3	158937938	0.8166	0.0184	158937938	3	5.40505e-06	2919	0.03419	395640	0.00706357	20.751	84.2669
CD3 on CD4 Treg	Hashimoto thyroiditis	rs2949661	T	C	T	C	0.6285	-0.0617	0.4466	0.713553	1	167424924	0.001148	0.019	167424924	1	6.96627e-128	2919	0.02484	395640	0.179869	639.749	84.2669
CD3 on CD4 Treg	Hashimoto thyroiditis	rs35055340	T	C	T	C	-0.4838	0	0.0324	0.902141	1	165314063	0.9998	0.0349	165314063	1	2.49299e-10	2919	0.07619	395640	0.0136252	40.2938	84.2669
CD3 on CD4 Treg	Hashimoto thyroiditis	rs4396110	A	G	A	G	-0.1253	0.0176	0.4239	0.654695	1	118266529	0.334	0.0182	118266529	1	4.51305e-06	2919	0.02728	395640	0.00717549	21.0822	84.2669
CD3 on CD4 Treg	Hashimoto thyroiditis	rs552999	A	C	A	C	-0.1527	0.2055	0.7211	0.25058	1	168700134	0.06296	0.1105	168700134	1	4.83304e-07	2919	0.03028	395640	0.00863704	25.4137	84.2669
CD3 on CD4 Treg	Hashimoto thyroiditis	rs57844740	A	G	A	G	0.3817	-0.0459	0.03	0.963918	3	127163016	0.2365	0.0387	127163016	3	1.76401e-06	2919	0.07971	395640	0.00779446	22.9151	84.2669
CD3 on CD4 Treg	Hashimoto thyroiditis	rs6684311	G	C	G	C	-0.2758	0.0082	0.1439	0.23701	1	166485891	0.6676	0.019	166485891	1	8.80035e-13	2919	0.03842	395640	0.0173476	51.4963	84.2669
CD3 on CD4 Treg	Hashimoto thyroiditis	rs6697436	C	T	C	T	-0.2029	0.0269	0.1208	0.924867	1	26545277	0.2899	0.0254	26545277	1	1.09901e-06	2919	0.04155	395640	0.00810316	23.83	84.2669
CD3 on CD4 Treg	Hashimoto thyroiditis	rs73072986	T	C	T	C	-0.2745	0.1386	0.0505	0.977398	1	208074125	0.2284	0.1151	208074125	1	9.73397e-06	2919	0.06194	395640	0.00668338	19.6266	84.2669
CD3 on resting Treg	Hashimoto thyroiditis	rs115662161	G	A	G	A	-0.1939	-0.0018	0.1405	0.932298	16	11511391	0.948	0.0281	11511391	16	3.31597e-06	2918	0.04161	395640	0.00738678	21.7001	24.5622
CD3 on resting Treg	Hashimoto thyroiditis	rs12085166	T	C	T	C	0.4905	0.1988	0.0161	0.989891	1	116870434	0.2436	0.1705	116870434	1	8.3301e-06	2918	0.1099	395640	0.0067802	19.906	24.5622
CD3 on resting Treg	Hashimoto thyroiditis	rs12096911	C	T	C	T	-0.1374	0.0057	0.2947	0.718696	1	167532812	0.7439	0.0175	167532812	1	4.89598e-06	2918	0.03001	395640	0.00713259	20.9481	24.5622
CD3 on resting Treg	Hashimoto thyroiditis	rs12752576	G	A	G	A	-0.7279	0.0055	0.0154	0.965967	1	168605042	0.92	0.0551	168605042	1	4.56667e-11	2918	0.1101	395640	0.014758	43.6788	24.5622
CD3 on resting Treg	Hashimoto thyroiditis	rs1324073	C	G	C	G	-0.1407	0.0454	0.652	0.828967	6	88822616	0.05868	0.024	88822616	6	1.10101e-06	2918	0.0288	395640	0.00811298	23.8509	24.5622
CD3 on resting Treg	Hashimoto thyroiditis	rs1398059	T	G	T	G	0.137	-0.007	0.2836	0.695957	2	188151932	0.7065	0.0185	188151932	2	6.60602e-06	2918	0.03035	395640	0.00693452	20.3623	24.5622
CD3 on resting Treg	Hashimoto thyroiditis	rs141784254	G	A	G	A	-1.123	0.0809	0.0038	0.991369	11	120364753	0.2099	0.0645	120364753	11	2.63797e-07	2918	0.2176	395640	0.00904504	26.6161	24.5622
CD3 on resting Treg	Hashimoto thyroiditis	rs146597227	T	G	T	G	-0.2189	0.0192	0.091	0.902266	2	57424952	0.4324	0.0245	57424952	2	4.14801e-06	2918	0.04747	395640	0.0072346	21.2498	24.5622
CD3 on resting Treg	Hashimoto thyroiditis	rs147902311	T	C	T	C	0.8593	-0.0929	0.0046	0.988456	2	218949086	0.572	0.1644	218949086	2	7.28299e-06	2918	0.1912	395640	0.00687437	20.1844	24.5622
CD3 on resting Treg	Hashimoto thyroiditis	rs150306980	C	T	C	T	-0.3481	0.0532	0.0375	0.972971	15	100531503	0.4025	0.0635	100531503	15	1.59599e-06	2918	0.07239	395640	0.00786208	23.1075	24.5622
CD3 on resting Treg	Hashimoto thyroiditis	rs1537547	A	G	A	G	0.227	0.0222	0.0882	0.920456	13	67932513	0.5038	0.0332	67932513	13	4.00701e-06	2918	0.04914	395640	0.00725992	21.3247	24.5622
CD3 on resting Treg	Hashimoto thyroiditis	rs181383275	T	C	T	C	0.8288	0.0316	0.005	0.987672	17	3860393	0.6658	0.0732	3860393	17	6.27798e-06	2918	0.1832	395640	0.00696511	20.4527	24.5622
CD3 on resting Treg	Hashimoto thyroiditis	rs187281020	G	A	G	A	-0.5056	0.0646	0.0247	0.996195	19	43490062	0.7431	0.1971	43490062	19	6.55194e-07	2918	0.1014	395640	0.00844828	24.8451	24.5622
CD3 on resting Treg	Hashimoto thyroiditis	rs2015682	T	C	T	C	-0.1482	-0.018	0.2622	0.597459	16	2854907	0.2864	0.0169	2854907	16	2.23198e-06	2918	0.03125	395640	0.00764851	22.4749	24.5622
CD3 on resting Treg	Hashimoto thyroiditis	rs209858	A	G	A	G	0.3463	-0.0502	0.036	0.980765	1	114732793	0.4702	0.0696	114732793	1	3.404e-06	2918	0.07442	395640	0.00736596	21.6385	24.5622
CD3 on resting Treg	Hashimoto thyroiditis	rs2122146	C	T	C	T	-0.1597	-0.0019	0.8045	0.261946	3	158951696	0.918	0.0188	158951696	3	3.83804e-06	2918	0.0345	395640	0.00728969	21.4128	24.5622
CD3 on resting Treg	Hashimoto thyroiditis	rs3756564	A	G	A	G	-0.3329	0.0091	0.036	0.9508	5	178423803	0.8266	0.0415	178423803	5	5.08195e-06	2918	0.07285	395640	0.00710536	20.8675	24.5622
CD3 on resting Treg	Hashimoto thyroiditis	rs4657608	T	C	T	C	0.1334	-0.0012	0.6265	0.33259	1	166828464	0.9453	0.0169	166828464	1	2.93002e-06	2918	0.02847	395640	0.00746786	21.9401	24.5622
CD3 on resting Treg	Hashimoto thyroiditis	rs4707319	G	T	G	T	-0.1526	-0.0278	0.2015	0.632362	6	87510647	0.1087	0.0174	87510647	6	8.36296e-06	2918	0.0342	395640	0.0067767	19.8957	24.5622
CD3 on resting Treg	Hashimoto thyroiditis	rs55799444	T	C	T	C	-0.1331	-0.0179	0.5168	0.45964	16	90107716	0.3108	0.0177	90107716	16	5.33495e-06	2918	0.0292	395640	0.00707007	20.7631	24.5622
CD3 on resting Treg	Hashimoto thyroiditis	rs59604901	C	T	C	T	-0.2701	-0.0242	0.0553	0.9381	20	25444618	0.5884	0.0446	25444618	20	7.58997e-06	2918	0.06022	395640	0.00684697	20.1034	24.5622
CD3 on resting Treg	Hashimoto thyroiditis	rs61814886	A	G	A	G	0.3619	-0.0602	0.1057	0.878299	1	167136405	0.027	0.0272	167136405	1	2.58404e-16	2918	0.04392	395640	0.0227393	67.8508	24.5622
CD3 on resting Treg	Hashimoto thyroiditis	rs62084754	T	C	T	C	-0.2687	0.0377	0.0579	0.944366	17	66093841	0.3663	0.0417	66093841	17	4.46498e-06	2918	0.05846	395640	0.00718786	21.1115	24.5622
CD3 on resting Treg	Hashimoto thyroiditis	rs631487	C	T	C	T	-0.1302	0.003	0.4483	0.690964	6	10479783	0.8639	0.0173	10479783	6	3.57503e-06	2918	0.02803	395640	0.00733992	21.5615	24.5622
CD3 on resting Treg	Hashimoto thyroiditis	rs6586224	C	T	C	T	0.1975	0.0176	0.8725	0.12667	21	43122243	0.555	0.0299	43122243	21	1.15101e-06	2918	0.04051	395640	0.00807981	23.7526	24.5622
CD3 on resting Treg	Hashimoto thyroiditis	rs6658665	G	A	G	A	0.1538	-0.0143	0.5197	0.708013	1	166460696	0.4403	0.0185	166460696	1	2.35001e-08	2918	0.02746	395640	0.0106361	31.3483	24.5622
CD3 on resting Treg	Hashimoto thyroiditis	rs6668517	C	A	C	A	-0.2306	0.0262	0.1227	0.924962	1	26556870	0.3003	0.0253	26556870	1	2.65901e-08	2918	0.04135	395640	0.0105458	31.0792	24.5622
CD3 on resting Treg	Hashimoto thyroiditis	rs72928038	A	G	A	G	0.1824	-0.0981	0.1991	0.829686	6	90976768	0.000211	0.0265	90976768	6	1.05801e-07	2918	0.03422	395640	0.00964265	28.3917	24.5622
CD3 on resting Treg	Hashimoto thyroiditis	rs73036765	T	C	T	C	-0.266	0.002	0.0569	0.892766	1	179457254	0.9338	0.0238	179457254	1	6.96001e-06	2918	0.05908	395640	0.00689907	20.2574	24.5622
CD3 on resting Treg	Hashimoto thyroiditis	rs73072986	T	C	T	C	-0.2906	0.1386	0.0505	0.977398	1	208074125	0.2284	0.1151	208074125	1	3.23303e-06	2918	0.0623	395640	0.00740122	21.7429	24.5622
CD3 on resting Treg	Hashimoto thyroiditis	rs73099996	A	G	A	G	-0.2766	0.0503	0.068	0.972856	7	52060488	0.282	0.0468	52060488	7	1.08901e-06	2918	0.05662	395640	0.00811226	23.8488	24.5622
CD3 on resting Treg	Hashimoto thyroiditis	rs73136665	A	C	A	C	-0.3115	0.0408	0.0387	0.980995	3	99600236	0.5021	0.0608	99600236	3	9.50889e-06	2918	0.07022	395640	0.00669869	19.6651	24.5622
CD3 on resting Treg	Hashimoto thyroiditis	rs74620952	C	T	C	T	-1.355	0.0344	0.0031	0.97054	11	117753136	0.5259	0.0542	117753136	11	4.462e-08	2918	0.247	395640	0.0102081	30.0737	24.5622
CD3 on resting Treg	Hashimoto thyroiditis	rs78042544	G	A	G	A	0.4514	0.011	0.0214	0.956369	15	36121803	0.7419	0.0335	36121803	15	1.20501e-06	2918	0.09279	395640	0.00804503	23.6496	24.5622
CD3 on resting Treg	Hashimoto thyroiditis	rs79486472	G	C	G	C	-0.1948	0.0126	0.1158	0.172569	7	70509663	0.6208	0.0255	70509663	7	3.92302e-06	2918	0.04213	395640	0.00727343	21.3647	24.5622
CD3 on resting Treg	Hashimoto thyroiditis	rs79844317	T	C	T	C	-0.4024	0.0912	0.0254	0.986852	10	100127250	0.423	0.1139	100127250	10	4.23399e-06	2918	0.08733	395640	0.00722362	21.2174	24.5622
HVEM on CD45RA- CD4+	Hashimoto thyroiditis	rs11153673	C	T	C	T	-0.5114	-0.0479	0.0381	0.964503	6	117863943	0.2614	0.0427	117863943	6	5.95594e-07	1247	0.1019	395640	0.019798	25.1464	24.3033
HVEM on CD45RA- CD4+	Hashimoto thyroiditis	rs141874683	T	C	T	C	-0.4355	-0.0876	0.0569	0.966057	2	5836918	0.02719	0.0397	5836918	2	9.63496e-07	1247	0.08845	395640	0.0190701	24.2038	24.3033
HVEM on CD45RA- CD4+	Hashimoto thyroiditis	rs147371997	G	A	G	A	0.9881	-0.0137	0.0096	0.986866	19	36235084	0.8873	0.0967	36235084	19	3.425e-06	1247	0.2118	395640	0.0171541	21.7297	24.3033
HVEM on CD45RA- CD4+	Hashimoto thyroiditis	rs149830152	C	T	C	T	1.398	-0.054	0.0048	0.989806	2	59392272	0.668	0.1259	59392272	2	5.08604e-06	1247	0.3051	395640	0.0165582	20.962	24.3033
HVEM on CD45RA- CD4+	Hashimoto thyroiditis	rs1886730	C	T	C	T	0.3004	-0.0099	0.5778	0.485874	1	2488608	0.5436	0.0163	2488608	1	2.1722e-14	1247	0.03886	395640	0.0457298	59.6619	24.3033
HVEM on CD45RA- CD4+	Hashimoto thyroiditis	rs2002586	G	A	G	A	-0.2028	-0.0161	0.3492	0.816763	2	19497003	0.4615	0.0218	19497003	2	7.72805e-07	1247	0.04083	395640	0.0194	24.6309	24.3033
HVEM on CD45RA- CD4+	Hashimoto thyroiditis	rs2074489	T	C	T	C	0.2996	0.0575	0.1375	0.737957	6	31240128	0.002247	0.0188	31240128	6	8.18107e-07	1247	0.06045	395640	0.0193176	24.5241	24.3033
HVEM on CD45RA- CD4+	Hashimoto thyroiditis	rs226073	G	A	G	A	-0.1903	-0.0044	0.6195	0.235285	1	44835020	0.8162	0.0188	44835020	1	4.47796e-06	1247	0.04129	395640	0.0167489	21.2076	24.3033
HVEM on CD45RA- CD4+	Hashimoto thyroiditis	rs28712645	G	C	G	C	-0.2372	-0.1035	0.1764	0.214415	7	157863000	0.3794	0.1177	157863000	7	8.41899e-06	1247	0.05304	395640	0.015785	19.9676	24.3033
HVEM on CD45RA- CD4+	Hashimoto thyroiditis	rs4657680	T	C	T	C	-0.1828	0.0066	0.5842	0.38075	1	167575104	0.7086	0.0175	167575104	1	7.39707e-06	1247	0.0406	395640	0.0159967	20.2397	24.3033
HVEM on CD45RA- CD4+	Hashimoto thyroiditis	rs4752368	C	T	C	T	-0.2144	-0.0607	0.7654	0.291318	10	121771245	0.001645	0.0193	121771245	10	6.19798e-06	1247	0.04723	395640	0.0162566	20.5739	24.3033
HVEM on CD45RA- CD4+	Hashimoto thyroiditis	rs524655	G	T	G	T	-1.325	0.0386	0.0064	0.618096	11	107670625	0.7006	0.1003	107670625	11	1.15101e-07	1247	0.2484	395640	0.0223082	28.4074	24.3033
HVEM on CD45RA- CD4+	Hashimoto thyroiditis	rs56091264	G	A	G	A	-0.1855	-0.0185	0.3873	0.608095	16	28619179	0.2807	0.0172	28619179	16	9.73599e-06	1247	0.04176	395640	0.0155769	19.7002	24.3033
HVEM on CD45RA- CD4+	Hashimoto thyroiditis	rs62471911	G	A	G	A	0.3114	-0.0298	0.1219	0.875772	7	154798490	0.23	0.0249	154798490	7	3.49301e-07	1247	0.06079	395640	0.0206093	26.1985	24.3033
HVEM on CD45RA- CD4+	Hashimoto thyroiditis	rs74680174	C	T	C	T	0.7854	0.0363	0.0136	0.894352	9	117077793	0.3352	0.0376	117077793	9	5.06501e-06	1247	0.1714	395640	0.0165593	20.9635	24.3033
HVEM on CD45RA- CD4+	Hashimoto thyroiditis	rs77231600	A	G	A	G	0.7016	0.048	0.0188	0.945212	18	5850612	0.5777	0.0862	5850612	18	2.67498e-06	1247	0.1488	395640	0.0175159	22.1961	24.3033
HVEM on CD45RA- CD4+	Hashimoto thyroiditis	rs792072	G	A	G	A	0.198	0.0326	0.3945	0.500674	2	5593302	0.05657	0.0171	5593302	2	1.62401e-06	1247	0.0411	395640	0.0182714	23.1713	24.3033
HVEM on CD45RA- CD4+	Hashimoto thyroiditis	rs79573167	C	A	C	A	0.6292	-0.0393	0.02	0.981363	2	33965374	0.6022	0.0755	33965374	2	8.18408e-06	1247	0.1405	395640	0.0158281	20.0229	24.3033
HVEM on CD45RA- CD4+	Hashimoto thyroiditis	rs80147656	T	C	T	C	1	0.0294	0.0084	0.91063	1	97830828	0.3408	0.0309	97830828	1	3.93097e-06	1247	0.2158	395640	0.0169284	21.4388	24.3033
HVEM on CD45RA- CD4+	Hashimoto thyroiditis	rs904604	A	G	A	G	-0.1911	-0.0199	0.563	0.479009	1	56042915	0.2257	0.0164	56042915	1	4.66702e-06	1247	0.04155	395640	0.0166804	21.1194	24.3033
CD16-CD56 on NKT	Hashimoto thyroiditis	rs11214436	T	G	T	G	0.2713	-0.0083	0.3055	0.537232	11	112830782	0.6124	0.0164	112830782	11	7.04855e-21	3113	0.02873	395640	0.0278473	89.1147	38.6649
CD16-CD56 on NKT	Hashimoto thyroiditis	rs114688494	C	T	C	T	0.5491	0.0167	0.0117	0.968952	2	23343715	0.7353	0.0495	23343715	2	5.51201e-06	3113	0.1206	395640	0.00661526	20.7171	38.6649
CD16-CD56 on NKT	Hashimoto thyroiditis	rs115442185	G	A	G	A	0.3246	-0.0474	0.0392	0.930916	4	109239280	0.1509	0.033	109239280	4	2.46797e-06	3113	0.06879	395640	0.00710186	22.2519	38.6649
CD16-CD56 on NKT	Hashimoto thyroiditis	rs115536607	T	C	T	C	0.2841	-0.0128	0.0544	0.967371	6	101417409	0.8019	0.0512	101417409	6	1.78201e-06	3113	0.05936	395640	0.00730452	22.8916	38.6649
CD16-CD56 on NKT	Hashimoto thyroiditis	rs117147408	G	A	G	A	0.6523	-0.0154	0.0276	0.974037	6	101980039	0.7215	0.0432	101980039	6	3.02691e-15	3113	0.08226	395640	0.0197995	62.8403	38.6649
CD16-CD56 on NKT	Hashimoto thyroiditis	rs12501477	T	G	T	G	0.1202	0.0222	0.4467	0.629041	4	182906397	0.1969	0.0172	182906397	4	6.92102e-06	3113	0.02668	395640	0.00647792	20.2842	38.6649
CD16-CD56 on NKT	Hashimoto thyroiditis	rs12573757	T	C	T	C	-0.121	0.0163	0.4502	0.555935	10	83824559	0.3248	0.0166	83824559	10	7.02102e-06	3113	0.02689	395640	0.00646241	20.2353	38.6649
CD16-CD56 on NKT	Hashimoto thyroiditis	rs138112111	T	C	T	C	0.3528	-0.1064	0.0487	0.989641	6	97227252	0.3766	0.1203	97227252	6	6.27105e-08	3113	0.06504	395640	0.00936335	29.4047	38.6649
CD16-CD56 on NKT	Hashimoto thyroiditis	rs138425921	T	C	T	C	-0.3882	-1.2617	0.0267	0.999852	1	22721951	0.1711	0.9219	22721951	1	2.81099e-06	3113	0.08272	395640	0.00702505	22.0095	38.6649
CD16-CD56 on NKT	Hashimoto thyroiditis	rs141668845	G	A	G	A	-1.061	0.3621	0.0029	0.991857	3	33950996	0.09497	0.2168	33950996	3	9.1199e-06	3113	0.2388	395640	0.00630141	19.728	38.6649
CD16-CD56 on NKT	Hashimoto thyroiditis	rs142268019	A	G	A	G	-0.6469	0.0044	0.0093	0.98209	13	70784181	0.9371	0.0563	70784181	13	8.54004e-06	3113	0.1451	395640	0.00634448	19.8637	38.6649
CD16-CD56 on NKT	Hashimoto thyroiditis	rs145334185	A	C	A	C	0.4646	-0.0494	0.0167	0.984728	10	22123801	0.5008	0.0734	22123801	10	7.60694e-06	3113	0.1036	395640	0.00641894	20.0983	38.6649
CD16-CD56 on NKT	Hashimoto thyroiditis	rs150921517	T	C	T	C	-0.8574	0.0052	0.0053	0.958139	21	41897898	0.8798	0.0342	41897898	21	2.784e-06	3113	0.1826	395640	0.00703269	22.0336	38.6649
CD16-CD56 on NKT	Hashimoto thyroiditis	rs17729025	A	C	A	C	-0.2325	0.0412	0.0818	0.849012	11	110827812	0.0502	0.021	110827812	11	1.86999e-06	3113	0.04868	395640	0.00727436	22.7964	38.6649
CD16-CD56 on NKT	Hashimoto thyroiditis	rs192922707	T	A	T	A	-1.099	0.0507	0.0032	0.00711955	13	40183073	0.549	0.0846	40183073	13	3.11602e-06	3113	0.2353	395640	0.00695888	21.8008	38.6649
CD16-CD56 on NKT	Hashimoto thyroiditis	rs28411259	C	T	C	T	0.2192	-0.0151	0.0936	0.859342	1	230179351	0.5555	0.0256	230179351	1	2.48302e-06	3113	0.04645	395640	0.00710289	22.2552	38.6649
CD16-CD56 on NKT	Hashimoto thyroiditis	rs36015524	A	G	A	G	-0.1457	-0.0058	0.2212	0.887116	18	35141783	0.816	0.0249	35141783	18	8.65605e-06	3113	0.0327	395640	0.006337	19.8401	38.6649
CD16-CD56 on NKT	Hashimoto thyroiditis	rs45602031	T	C	T	C	-0.2589	0.0078	0.0769	0.93397	11	113117261	0.7933	0.0297	113117261	11	2.54097e-07	3113	0.05011	395640	0.00850213	26.677	38.6649
CD16-CD56 on NKT	Hashimoto thyroiditis	rs532733980	C	T	C	T	2.484	1.1004	0.0005	0.99171	9	138754221	0.05081	0.5634	138754221	9	7.13296e-06	3113	0.5523	395640	0.00645596	20.215	38.6649
CD16-CD56 on NKT	Hashimoto thyroiditis	rs7157523	T	C	T	C	0.1404	-0.0048	0.2681	0.77404	14	93132015	0.8323	0.0227	93132015	14	4.79899e-06	3113	0.03065	395640	0.0066954	20.9698	38.6649
CD16-CD56 on NKT	Hashimoto thyroiditis	rs73209471	G	T	G	T	-1.087	0.0663	0.0031	0.988048	8	20867564	0.2821	0.0617	20867564	8	3.28103e-06	3113	0.2332	395640	0.0069311	21.7132	38.6649
CD16-CD56 on NKT	Hashimoto thyroiditis	rs75616233	A	T	A	T	0.2824	0.0147	0.0572	0.0308174	7	103955121	0.7801	0.0526	103955121	7	1.44401e-06	3113	0.05849	395640	0.00743271	23.2963	38.6649
CD16-CD56 on NKT	Hashimoto thyroiditis	rs75710318	A	T	A	T	-0.3117	-0.0046	0.04	0.0256163	6	69685408	0.9517	0.0762	69685408	6	9.42606e-06	3113	0.07025	395640	0.0062844	19.6744	38.6649
CD16-CD56 on NKT	Hashimoto thyroiditis	rs77738700	A	G	A	G	-0.7478	0.1255	0.1066	0.975779	11	112751407	0.08578	0.073	112751407	11	9.38642e-71	3113	0.04098	395640	0.0966303	332.773	38.6649
CD16-CD56 on NKT	Hashimoto thyroiditis	rs79251210	A	G	A	G	0.4508	-0.0377	0.0385	0.965212	6	100468602	0.5023	0.0562	100468602	6	1.49101e-10	3113	0.07013	395640	0.0130995	41.2934	38.6649
CD16-CD56 on NKT	Hashimoto thyroiditis	rs9950268	G	A	G	A	-0.1225	-0.0037	0.3893	0.665417	18	4925256	0.8308	0.0172	4925256	18	6.06806e-06	3113	0.02704	395640	0.00654977	20.5107	38.6649
CD28 on activated & secreting Treg	Hashimoto thyroiditis	rs111860462	T	C	T	C	1.443	0.0672	0.0017	0.983619	14	82047636	0.1892	0.0512	82047636	14	3.08297e-06	2920	0.3087	395640	0.00742743	21.8354	26.9501
CD28 on activated & secreting Treg	Hashimoto thyroiditis	rs116479405	A	G	A	G	-0.4897	0.035	0.0164	0.978696	2	49884156	0.6095	0.0685	49884156	2	1.36101e-06	2920	0.1012	395640	0.00795514	23.3992	26.9501
CD28 on activated & secreting Treg	Hashimoto thyroiditis	rs139007177	A	G	A	G	1.883	0.0536	0.0012	0.981102	4	83560688	0.2608	0.0477	83560688	4	9.683e-06	2920	0.4248	395640	0.006684	19.6351	26.9501
CD28 on activated & secreting Treg	Hashimoto thyroiditis	rs142519862	G	T	G	T	-3.293	-0.0845	0.0003	0.992289	8	51447942	0.4815	0.12	51447942	8	5.70296e-06	2920	0.7245	395640	0.00702525	20.6447	26.9501
CD28 on activated & secreting Treg	Hashimoto thyroiditis	rs143888465	T	C	T	C	-1.585	0.1067	0.0014	0.990025	12	52010108	0.2648	0.0957	52010108	12	6.28406e-06	2920	0.3504	395640	0.00695849	20.4471	26.9501
CD28 on activated & secreting Treg	Hashimoto thyroiditis	rs145947216	T	C	T	C	0.3313	0.1766	0.0377	0.980421	2	38596674	0.08865	0.1037	38596674	2	5.26696e-06	2920	0.07261	395640	0.00707916	20.8043	26.9501
CD28 on activated & secreting Treg	Hashimoto thyroiditis	rs188669656	A	C	A	C	-1.299	-0.0179	0.0019	0.986075	4	134181609	0.8799	0.1185	134181609	4	9.13903e-06	2920	0.2923	395640	0.00671816	19.7362	26.9501
CD28 on activated & secreting Treg	Hashimoto thyroiditis	rs34460712	A	G	A	G	0.1788	0.0043	0.1712	0.838567	2	38935236	0.8949	0.0323	38935236	2	3.95904e-07	2920	0.03519	395640	0.00876377	25.7988	26.9501
CD28 on activated & secreting Treg	Hashimoto thyroiditis	rs35493791	G	T	G	T	0.1196	0.0191	0.3935	0.590376	20	59912066	0.2565	0.0168	59912066	20	9.09097e-06	2920	0.02691	395640	0.0067193	19.7396	26.9501
CD28 on activated & secreting Treg	Hashimoto thyroiditis	rs358085	T	A	T	A	0.2322	0.0985	0.0872	0.152658	3	55114477	0.4603	0.1334	55114477	3	7.40901e-07	2920	0.0468	395640	0.00835995	24.6	26.9501
CD28 on activated & secreting Treg	Hashimoto thyroiditis	rs4850102	G	A	G	A	-0.1265	-0.0211	0.6217	0.357123	2	131733848	0.2268	0.0175	131733848	2	4.52304e-06	2920	0.02753	395640	0.00717888	21.0994	26.9501
CD28 on activated & secreting Treg	Hashimoto thyroiditis	rs62183989	T	C	T	C	-0.4077	-0.0432	0.1983	0.874762	2	204609402	0.08512	0.0251	204609402	2	2.32488e-34	2920	0.03293	395640	0.0498764	153.179	26.9501
CD28 on activated & secreting Treg	Hashimoto thyroiditis	rs62542671	A	C	A	C	-0.1857	-0.071	0.1344	0.952096	9	27018375	0.1256	0.0464	27018375	9	2.51901e-06	2920	0.03938	395640	0.00755779	22.2216	26.9501
CD28 on activated & secreting Treg	Hashimoto thyroiditis	rs6766082	T	G	T	G	0.592	-0.011	0.0106	0.9466	3	14637898	0.8083	0.0452	14637898	3	1.992e-06	2920	0.1243	395640	0.00770828	22.6675	26.9501
CD28 on activated & secreting Treg	Hashimoto thyroiditis	rs6942910	T	C	T	C	-0.1183	0.0063	0.4909	0.577087	7	38590558	0.704	0.0166	38590558	7	9.64495e-06	2920	0.02669	395640	0.00668309	19.6325	26.9501
CD28 on activated & secreting Treg	Hashimoto thyroiditis	rs7226934	C	T	C	T	-0.2692	-0.004	0.0498	0.919806	18	76904665	0.885	0.0276	76904665	18	9.84895e-06	2920	0.0608	395640	0.0066689	19.5905	26.9501
CD28 on activated & secreting Treg	Hashimoto thyroiditis	rs72639339	A	G	A	G	-0.2525	0.0049	0.0647	0.955509	8	37144660	0.9057	0.0417	37144660	8	2.689e-06	2920	0.05369	395640	0.00751754	22.1023	26.9501
CD28 on activated & secreting Treg	Hashimoto thyroiditis	rs72764027	A	G	A	G	0.2054	0.0144	0.0998	0.899406	15	96077835	0.5281	0.0228	96077835	15	3.51099e-06	2920	0.04419	395640	0.00734461	21.5901	26.9501
CD28 on activated & secreting Treg	Hashimoto thyroiditis	rs72923074	T	A	T	A	0.1359	-0.0055	0.3315	0.247157	2	203112661	0.7627	0.0181	203112661	2	1.83899e-06	2920	0.02843	395640	0.00776456	22.8343	26.9501
CD28 on activated & secreting Treg	Hashimoto thyroiditis	rs7304328	C	T	C	T	-0.3869	0.0382	0.0245	0.818838	12	100887301	0.2582	0.0338	100887301	12	7.82997e-06	2920	0.0864	395640	0.00682048	20.0388	26.9501
CD28 on activated & secreting Treg	Hashimoto thyroiditis	rs76308995	A	C	A	C	-0.4759	-0.0647	0.0195	0.906535	5	125362860	0.0712	0.0359	125362860	5	8.05397e-07	2920	0.09625	395640	0.00830283	24.4305	26.9501
CD28 on activated & secreting Treg	Hashimoto thyroiditis	rs77013534	T	C	T	C	-0.3432	-0.023	0.0315	0.979404	9	26484227	0.6024	0.0442	26484227	9	5.51506e-06	2920	0.07539	395640	0.00704714	20.7095	26.9501
CD28 on activated & secreting Treg	Hashimoto thyroiditis	rs901666	A	G	A	G	-0.2294	0.0694	0.9272	0.0483322	1	245092832	0.2737	0.0634	245092832	1	7.03607e-06	2920	0.05097	395640	0.00688926	20.2423	26.9501
CD28 on activated & secreting Treg	Hashimoto thyroiditis	rs9806408	T	G	T	G	0.1464	0.0165	0.7943	0.255227	15	101556948	0.3776	0.0187	101556948	15	8.69801e-06	2920	0.03287	395640	0.00674776	19.8237	26.9501
CD28 on resting Treg	Hashimoto thyroiditis	rs112900587	A	G	A	G	-0.245	0.0233	0.0831	0.96924	2	195082880	0.6458	0.0507	195082880	2	2.26699e-06	2919	0.05172	395640	0.00762878	22.4242	58.185
CD28 on resting Treg	Hashimoto thyroiditis	rs138480662	C	G	C	G	-0.6131	-0.0884	0.0106	0.0214352	2	205918886	0.2052	0.0698	205918886	2	4.06004e-06	2919	0.1328	395640	0.00724891	21.2995	58.185
CD28 on resting Treg	Hashimoto thyroiditis	rs62184016	C	T	C	T	-0.5184	-0.0414	0.1987	0.874174	2	204623481	0.09869	0.0251	204623481	2	7.37734e-52	2919	0.03354	395640	0.0756496	238.73	58.185
CD28 on resting Treg	Hashimoto thyroiditis	rs72923091	A	G	A	G	0.1434	0.0036	0.3282	0.751506	2	203143683	0.8401	0.0181	203143683	2	1.18201e-06	2919	0.02945	395640	0.00805713	23.6935	58.185
CD28 on resting Treg	Hashimoto thyroiditis	rs7665484	T	C	T	C	0.1309	0.0234	0.3943	0.526341	4	167499125	0.1549	0.0164	167499125	4	4.36204e-06	2919	0.02845	395640	0.00720016	21.1552	58.185
CD28 on resting Treg	Hashimoto thyroiditis	rs79223025	G	A	G	A	0.192	0.0023	0.1305	0.808362	3	147829547	0.9171	0.0218	147829547	3	3.12802e-06	2919	0.0411	395640	0.00742079	21.8083	58.185
CD86 on CD62L+ myeloid DC	Hashimoto thyroiditis	rs112834744	T	C	T	C	0.7672	0.0248	0.0089	0.963893	4	166364132	0.6497	0.0547	166364132	4	1.567e-07	2871	0.1459	395640	0.00953917	27.6315	22.6144
CD86 on CD62L+ myeloid DC	Hashimoto thyroiditis	rs112891649	A	G	A	G	0.2911	-0.0796	0.0698	0.913917	19	23466054	0.4075	0.0961	23466054	19	6.54395e-08	2871	0.05373	395640	0.0101205	29.3324	22.6144
CD86 on CD62L+ myeloid DC	Hashimoto thyroiditis	rs112932872	C	T	C	T	1.02	-0.0367	0.0031	0.963775	2	41526880	0.2873	0.0345	41526880	2	5.03304e-06	2871	0.223	395640	0.00723443	20.9068	22.6144
CD86 on CD62L+ myeloid DC	Hashimoto thyroiditis	rs116105787	T	A	T	A	1.124	-0.0225	0.0044	0.0213407	4	167699242	0.6586	0.0509	167699242	4	2.157e-08	2871	0.2001	395640	0.0108707	31.5309	22.6144
CD86 on CD62L+ myeloid DC	Hashimoto thyroiditis	rs116499957	T	C	T	C	-0.513	0.0384	0.0152	0.978851	4	23334338	0.5176	0.0593	23334338	4	4.20804e-06	2871	0.1113	395640	0.0073453	21.2296	22.6144
CD86 on CD62L+ myeloid DC	Hashimoto thyroiditis	rs12076726	T	C	T	C	0.2941	-0.0142	0.0475	0.930074	1	38545541	0.6842	0.0349	38545541	1	7.76497e-06	2871	0.06566	395640	0.00693954	20.0487	22.6144
CD86 on CD62L+ myeloid DC	Hashimoto thyroiditis	rs139387290	A	C	A	C	-0.5368	0.0768	0.0145	0.991913	7	145251741	0.5925	0.1434	145251741	7	3.56402e-06	2871	0.1156	395640	0.00745464	21.548	22.6144
CD86 on CD62L+ myeloid DC	Hashimoto thyroiditis	rs143092602	A	T	A	T	-0.785	0.2402	0.0066	0.01442	2	177306191	0.09027	0.1418	177306191	2	5.43701e-06	2871	0.1723	395640	0.00717806	20.7427	22.6144
CD86 on CD62L+ myeloid DC	Hashimoto thyroiditis	rs151105922	T	G	T	G	-0.3848	0.0148	0.0268	0.960806	2	225124699	0.7645	0.0495	225124699	2	9.86393e-06	2871	0.08691	395640	0.00678176	19.5897	22.6144
CD86 on CD62L+ myeloid DC	Hashimoto thyroiditis	rs2105590	A	G	A	G	-0.1461	-0.013	0.2525	0.747706	11	117925668	0.4741	0.0182	117925668	11	3.70297e-06	2871	0.03151	395640	0.00743242	21.4833	22.6144
CD86 on CD62L+ myeloid DC	Hashimoto thyroiditis	rs2737282	G	A	G	A	-0.1221	0.0319	0.4652	0.63052	16	78904218	0.08698	0.0186	78904218	16	9.57106e-06	2871	0.02754	395640	0.00679997	19.6427	22.6144
CD86 on CD62L+ myeloid DC	Hashimoto thyroiditis	rs2835746	G	A	G	A	0.1372	-0.0144	0.2746	0.684088	21	38815830	0.4033	0.0172	38815830	21	9.7789e-06	2871	0.03097	395640	0.00678944	19.6121	22.6144
CD86 on CD62L+ myeloid DC	Hashimoto thyroiditis	rs55989590	A	G	A	G	-0.2004	-0.0053	0.1306	0.867348	18	52521534	0.8352	0.0255	52521534	18	8.65805e-07	2871	0.04064	395640	0.00839831	24.2988	22.6144
CD86 on CD62L+ myeloid DC	Hashimoto thyroiditis	rs56286676	C	G	C	G	-0.5253	0.2755	0.0138	0.00471716	17	49364140	0.07473	0.1546	49364140	17	9.29202e-06	2871	0.1183	395640	0.00682087	19.7035	22.6144
CD86 on CD62L+ myeloid DC	Hashimoto thyroiditis	rs62469564	T	C	T	C	0.8091	-0.0923	0.007	0.983974	7	95016032	0.1818	0.0692	95016032	7	1.527e-06	2871	0.1679	395640	0.00802363	23.206	22.6144
CD86 on CD62L+ myeloid DC	Hashimoto thyroiditis	rs6830352	A	T	A	T	-0.2557	0.0452	0.0622	0.128362	4	30425631	0.2017	0.0354	30425631	4	9.27598e-06	2871	0.05756	395640	0.00682671	19.7205	22.6144
CD86 on CD62L+ myeloid DC	Hashimoto thyroiditis	rs72771961	A	G	A	G	-0.2282	0.1435	0.098	0.900808	9	138859840	0.3788	0.163	138859840	9	1.50598e-06	2871	0.04734	395640	0.00802862	23.2205	22.6144
CD86 on CD62L+ myeloid DC	Hashimoto thyroiditis	rs7307939	C	T	C	T	-0.1213	-0.0265	0.4803	0.605641	12	131440935	0.1358	0.0177	131440935	12	9.14092e-06	2871	0.0273	395640	0.00682947	19.7285	22.6144
CD86 on CD62L+ myeloid DC	Hashimoto thyroiditis	rs759125	G	A	G	A	0.2613	0.006	0.9098	0.0793217	9	123041996	0.8447	0.0307	123041996	9	6.15701e-08	2871	0.04814	395640	0.0101578	29.4418	22.6144
CD86 on CD62L+ myeloid DC	Hashimoto thyroiditis	rs76607076	T	G	T	G	-0.1776	0.0271	0.1419	0.855704	22	25087059	0.1918	0.0208	25087059	22	6.07897e-06	2871	0.0392	395640	0.00709883	20.5121	22.6144
CD86 on CD62L+ myeloid DC	Hashimoto thyroiditis	rs76831090	A	C	A	C	0.5003	-0.0134	0.0152	0.983561	4	165317503	0.8621	0.0773	165317503	4	6.30202e-06	2871	0.1106	395640	0.00707674	20.4479	22.6144
CD86 on CD62L+ myeloid DC	Hashimoto thyroiditis	rs9834116	C	A	C	A	-0.1233	-0.0153	0.4559	0.513002	3	186214151	0.347	0.0162	186214151	3	9.63607e-06	2871	0.0278	395640	0.00680515	19.6578	22.6144
CD86 on CD62L+ myeloid DC	Hashimoto thyroiditis	rs9848900	A	G	A	G	-0.1823	0.0192	0.8178	0.390001	3	121831497	0.2945	0.0183	121831497	3	2.28102e-07	2871	0.03514	395640	0.00928719	26.8947	22.6144
CD127 on CD45RA- CD4 not Treg	Hashimoto thyroiditis	rs112348392	T	A	T	A	-0.4045	-0.0737	0.0262	0.0645662	11	47832118	0.7205	0.206	47832118	11	3.24302e-06	2920	0.08672	395640	0.00739591	21.7421	21.8175
CD127 on CD45RA- CD4 not Treg	Hashimoto thyroiditis	rs118179243	C	T	C	T	2.493	-0.0665	0.0009	0.985167	11	134914590	0.37	0.0742	134914590	11	7.10493e-06	2920	0.5542	395640	0.00688223	20.2215	21.8175
CD127 on CD45RA- CD4 not Treg	Hashimoto thyroiditis	rs12230438	C	A	C	A	0.1547	-0.0036	0.1974	0.759491	12	55296757	0.8458	0.0184	55296757	12	9.00803e-06	2920	0.03479	395640	0.00672602	19.7594	21.8175
CD127 on CD45RA- CD4 not Treg	Hashimoto thyroiditis	rs12513323	A	G	A	G	-0.2432	0.018	0.0692	0.799475	4	185517125	0.3503	0.0193	185517125	4	5.32599e-06	2920	0.05334	395640	0.00706899	20.7742	21.8175
CD127 on CD45RA- CD4 not Treg	Hashimoto thyroiditis	rs12634099	A	G	A	G	0.1548	0.0126	0.2255	0.781255	3	112869208	0.5226	0.0198	112869208	3	2.70097e-06	2920	0.03293	395640	0.00751106	22.0831	21.8175
CD127 on CD45RA- CD4 not Treg	Hashimoto thyroiditis	rs140978083	C	A	C	A	0.352	0.0769	0.0354	0.993729	4	114960229	0.6585	0.1739	114960229	4	3.06302e-06	2920	0.07528	395640	0.00743196	21.8488	21.8175
CD127 on CD45RA- CD4 not Treg	Hashimoto thyroiditis	rs143650607	A	C	A	C	0.3859	0.1103	0.0279	0.985935	2	192303701	0.4872	0.1587	192303701	2	3.69803e-06	2920	0.08324	395640	0.00730664	21.4777	21.8175
CD127 on CD45RA- CD4 not Treg	Hashimoto thyroiditis	rs149514573	A	T	A	T	0.2994	0.2	0.0466	0.0122661	13	84155288	0.02765	0.0908	84155288	13	5.63404e-06	2920	0.06583	395640	0.00703408	20.6708	21.8175
CD127 on CD45RA- CD4 not Treg	Hashimoto thyroiditis	rs16899999	G	C	G	C	-0.2507	0.0696	0.1101	0.130397	5	35886731	0.01019	0.0271	35886731	5	5.29798e-09	2920	0.04281	395640	0.0116082	34.2705	21.8175
CD127 on CD45RA- CD4 not Treg	Hashimoto thyroiditis	rs17064297	G	A	G	A	0.1268	0.01	0.3467	0.819001	8	1777571	0.6267	0.0205	1777571	8	7.65808e-06	2920	0.02828	395640	0.00683781	20.0901	21.8175
CD127 on CD45RA- CD4 not Treg	Hashimoto thyroiditis	rs17739576	C	G	C	G	0.1447	-0.0371	0.2842	0.129389	6	73187327	0.2098	0.0296	73187327	6	2.53898e-06	2920	0.0307	395640	0.00755068	22.2005	21.8175
CD127 on CD45RA- CD4 not Treg	Hashimoto thyroiditis	rs3848363	C	T	C	T	-0.1271	-0.0036	0.4961	0.480455	16	370484	0.8286	0.0165	370484	16	3.06302e-06	2920	0.02718	395640	0.00743309	21.8522	21.8175
CD127 on CD45RA- CD4 not Treg	Hashimoto thyroiditis	rs5999348	T	C	T	C	0.1392	-0.0457	0.283	0.770033	22	34818466	0.01584	0.0189	34818466	22	6.017e-06	2920	0.0307	395640	0.00699152	20.5449	21.8175
CD127 on CD45RA- CD4 not Treg	Hashimoto thyroiditis	rs6038366	G	A	G	A	-0.1298	0.0181	0.3579	0.69012	20	6111569	0.3322	0.0187	6111569	20	4.51004e-06	2920	0.02825	395640	0.00717796	21.0967	21.8175
CD127 on CD45RA- CD4 not Treg	Hashimoto thyroiditis	rs62369573	T	C	T	C	1.198	-0.0544	0.0027	0.941182	5	64518731	0.1789	0.0405	64518731	5	6.89001e-06	2920	0.2659	395640	0.00690376	20.2852	21.8175
CD127 on CD45RA- CD4 not Treg	Hashimoto thyroiditis	rs6703836	A	T	A	T	0.1447	-0.1238	0.3053	0.273264	1	174068813	0.2549	0.1087	174068813	1	1.64199e-06	2920	0.03013	395640	0.00783681	23.0484	21.8175
CD127 on CD45RA- CD4 not Treg	Hashimoto thyroiditis	rs75904097	C	T	C	T	0.4371	0.0013	0.0202	0.976694	1	33089735	0.9813	0.055	33089735	1	7.37106e-06	2920	0.09733	395640	0.00685956	20.1544	21.8175
CD127 on CD45RA- CD4 not Treg	Hashimoto thyroiditis	rs8081659	T	C	T	C	0.1262	-0.0407	0.594	0.591034	17	27213990	0.01371	0.0165	27213990	17	5.83902e-06	2920	0.0278	395640	0.00700797	20.5936	21.8175
CCR2 on CD62L+ myeloid DC	Hashimoto thyroiditis	rs10977191	T	C	T	C	-0.1356	-0.0163	0.6793	0.380843	9	862889	0.3224	0.0164	862889	9	7.72005e-06	2870	0.03025	395640	0.00695275	20.0801	33.7987
CCR2 on CD62L+ myeloid DC	Hashimoto thyroiditis	rs115044799	G	T	G	T	-0.4754	-0.1172	0.0221	0.984497	3	47053135	0.1175	0.0749	47053135	3	1.12401e-06	2870	0.09743	395640	0.00822741	23.792	33.7987
CCR2 on CD62L+ myeloid DC	Hashimoto thyroiditis	rs115100307	C	T	C	T	0.5864	0.0222	0.0132	0.976321	4	31408232	0.8003	0.0878	31408232	4	2.34601e-06	2870	0.1239	395640	0.00774439	22.3843	33.7987
CCR2 on CD62L+ myeloid DC	Hashimoto thyroiditis	rs12573934	T	C	T	C	0.2613	-0.0278	0.0617	0.979511	11	4702567	0.6089	0.0543	4702567	11	9.14303e-06	2870	0.0588	395640	0.00683383	19.7343	33.7987
CCR2 on CD62L+ myeloid DC	Hashimoto thyroiditis	rs138016528	A	C	A	C	0.4089	0.0444	0.0249	0.983225	16	72111834	0.5538	0.075	72111834	16	4.68198e-06	2870	0.08915	395640	0.00727676	21.0227	33.7987
CCR2 on CD62L+ myeloid DC	Hashimoto thyroiditis	rs139258218	C	T	C	T	-0.4071	-0.0544	0.0275	0.987254	1	118620702	0.5485	0.0907	118620702	1	2.36701e-06	2870	0.08609	395640	0.00773115	22.3457	33.7987
CCR2 on CD62L+ myeloid DC	Hashimoto thyroiditis	rs16827093	T	C	T	C	0.2252	0.0397	0.1064	0.875663	1	22744534	0.1056	0.0245	22744534	1	4.88495e-07	2870	0.04467	395640	0.00877797	25.3982	33.7987
CCR2 on CD62L+ myeloid DC	Hashimoto thyroiditis	rs2011807	T	C	T	C	-0.1745	-0.0092	0.1761	0.625612	16	83976564	0.5968	0.0174	83976564	16	2.58297e-06	2870	0.03705	395640	0.00766988	22.1672	33.7987
CCR2 on CD62L+ myeloid DC	Hashimoto thyroiditis	rs35587265	G	A	G	A	-0.4732	-0.0608	0.0624	0.932808	3	46259296	0.01679	0.0254	46259296	3	1.63983e-15	2870	0.05907	395640	0.0218711	64.1288	33.7987
CCR2 on CD62L+ myeloid DC	Hashimoto thyroiditis	rs3813658	C	T	C	T	-0.1247	0.0083	0.5324	0.582445	2	30473522	0.6204	0.0168	30473522	2	7.39707e-06	2870	0.02777	395640	0.00697684	20.1502	33.7987
CCR2 on CD62L+ myeloid DC	Hashimoto thyroiditis	rs61802333	T	G	T	G	0.3125	0.0163	0.4627	0.494016	1	161589982	0.3512	0.0175	161589982	1	1.12902e-28	2870	0.02782	395640	0.0421132	126.091	33.7987
CCR2 on CD62L+ myeloid DC	Hashimoto thyroiditis	rs61896808	T	C	T	C	0.8414	0.0079	0.0057	0.964271	11	111183251	0.9242	0.0829	111183251	11	4.09204e-06	2870	0.1823	395640	0.00736781	21.2877	33.7987
CCR2 on CD62L+ myeloid DC	Hashimoto thyroiditis	rs6687275	G	T	G	T	0.2327	-0.0075	0.2742	0.828892	1	161515638	0.751	0.0235	161515638	1	1.55812e-13	2870	0.03137	395640	0.018812	54.9871	33.7987
CCR2 on CD62L+ myeloid DC	Hashimoto thyroiditis	rs9470090	T	C	T	C	0.1277	-0.0049	0.4516	0.696316	6	35737527	0.7812	0.0178	35737527	6	6.08401e-06	2870	0.02817	395640	0.00710931	20.5355	33.7987
CCR2 on CD62L+ myeloid DC	Hashimoto thyroiditis	rs969808	T	C	T	C	-0.2698	0.0294	0.9308	0.121658	8	72599402	0.2184	0.0239	72599402	8	1.79498e-06	2870	0.05639	395640	0.00791312	22.8758	33.7987
CCR2 on monocyte	Hashimoto thyroiditis	rs1071849	G	A	G	A	-0.1837	-0.0032	0.7986	0.345097	1	26646726	0.8571	0.0179	26646726	1	7.50309e-08	2850	0.03406	395640	0.0101035	29.0686	28.7396
CCR2 on monocyte	Hashimoto thyroiditis	rs111854415	A	C	A	C	0.7741	-0.0049	0.0075	0.95359	1	3399168	0.9069	0.0419	3399168	1	3.05999e-06	2850	0.1656	395640	0.00760872	21.8358	28.7396
CCR2 on monocyte	Hashimoto thyroiditis	rs112216269	A	G	A	G	-0.4899	-0.0328	0.0196	0.992714	7	119847090	0.7844	0.1199	119847090	7	3.38501e-06	2850	0.1052	395640	0.00755173	21.671	28.7396
CCR2 on monocyte	Hashimoto thyroiditis	rs112391343	G	A	G	A	0.2617	-0.0889	0.0772	0.98067	3	165060342	0.1523	0.0621	165060342	3	8.13299e-07	2850	0.05295	395640	0.00849815	24.4102	28.7396
CCR2 on monocyte	Hashimoto thyroiditis	rs114839966	T	C	T	C	0.6718	0.0602	0.0139	0.98575	3	47357047	0.3662	0.0667	47357047	3	1.20601e-07	2850	0.1266	395640	0.00978358	28.1389	28.7396
CCR2 on monocyte	Hashimoto thyroiditis	rs117265129	T	C	T	C	0.4121	-0.157	0.0214	0.975134	15	92575288	0.01378	0.0637	92575288	15	6.60906e-06	2850	0.09128	395640	0.00710091	20.368	28.7396
CCR2 on monocyte	Hashimoto thyroiditis	rs117908977	A	T	A	T	-0.7391	0.0325	0.0079	0.0305584	11	124197747	0.561	0.056	124197747	11	5.905e-06	2850	0.1629	395640	0.00717123	20.5712	28.7396
CCR2 on monocyte	Hashimoto thyroiditis	rs11926254	C	T	C	T	0.3091	-0.0058	0.0428	0.968173	3	43380049	0.9041	0.0479	43380049	3	8.47501e-06	2850	0.06928	395640	0.00693609	19.892	28.7396
CCR2 on monocyte	Hashimoto thyroiditis	rs13060505	G	C	G	C	0.4738	0.0578	0.026	0.0211754	3	46968023	0.4009	0.0688	46968023	3	9.85394e-08	2850	0.08867	395640	0.00991888	28.532	28.7396
CCR2 on monocyte	Hashimoto thyroiditis	rs141436692	A	G	A	G	0.5836	0.1123	0.0114	0.993138	14	102948100	0.5551	0.1903	102948100	14	5.75506e-06	2850	0.1284	395640	0.00719646	20.6441	28.7396
CCR2 on monocyte	Hashimoto thyroiditis	rs144804416	T	G	T	G	-0.4442	-0.0207	0.0289	0.961223	3	46861400	0.6796	0.0501	46861400	3	1.41599e-07	2850	0.08419	395640	0.00967319	27.8183	28.7396
CCR2 on monocyte	Hashimoto thyroiditis	rs147002093	A	G	A	G	1.051	-0.3243	0.0037	0.998788	8	146201448	0.2357	0.2735	146201448	8	8.98401e-06	2850	0.2362	395640	0.00689913	19.7852	28.7396
CCR2 on monocyte	Hashimoto thyroiditis	rs147217826	A	G	A	G	0.6469	0.0167	0.0091	0.980199	4	6193223	0.8788	0.1094	6193223	4	6.69993e-06	2850	0.1434	395640	0.00708992	20.3363	28.7396
CCR2 on monocyte	Hashimoto thyroiditis	rs17314600	T	C	T	C	0.1647	-0.0104	0.1812	0.639383	10	109456317	0.5514	0.0174	109456317	10	6.10801e-06	2850	0.03635	395640	0.00715182	20.5151	28.7396
CCR2 on monocyte	Hashimoto thyroiditis	rs17657502	T	C	T	C	0.1688	-0.0633	0.1637	0.816893	10	18227452	0.003346	0.0216	18227452	10	9.18692e-06	2850	0.038	395640	0.00687601	19.7185	28.7396
CCR2 on monocyte	Hashimoto thyroiditis	rs17748581	T	C	T	C	0.4493	-0.1073	0.0212	0.982056	6	150264626	0.07643	0.0605	150264626	6	3.34904e-06	2850	0.09646	395640	0.00755509	21.6807	28.7396
CCR2 on monocyte	Hashimoto thyroiditis	rs1801274	G	A	G	A	0.2581	-0.0148	0.3209	0.571518	1	161479745	0.3672	0.0164	161479745	1	3.69063e-18	2850	0.02951	395640	0.026139	76.4421	28.7396
CCR2 on monocyte	Hashimoto thyroiditis	rs182030050	A	G	A	G	-0.5619	0.0032	0.0121	0.971979	7	12999190	0.9507	0.052	12999190	7	9.21998e-06	2850	0.1265	395640	0.00687537	19.7166	28.7396
CCR2 on monocyte	Hashimoto thyroiditis	rs299597	T	G	T	G	0.1436	-0.0238	0.5704	0.608966	5	34031186	0.181	0.0178	34031186	5	3.17103e-07	2850	0.02801	395640	0.009138	26.265	28.7396
CCR2 on monocyte	Hashimoto thyroiditis	rs353091	T	C	T	C	-0.1317	-0.0013	0.333	0.692223	3	15194949	0.9411	0.0172	15194949	3	7.90096e-06	2850	0.02942	395640	0.0069823	20.0254	28.7396
CCR2 on monocyte	Hashimoto thyroiditis	rs35605067	T	C	T	C	-0.2728	-0.1735	0.0839	0.992134	3	45153051	0.1602	0.1236	45153051	3	8.20692e-08	2850	0.05074	395640	0.0100406	28.8857	28.7396
CCR2 on monocyte	Hashimoto thyroiditis	rs4683184	A	G	A	G	0.3253	-0.0263	0.6884	0.298169	3	46187707	0.1254	0.0172	46187707	3	2.69215e-27	2850	0.02975	395640	0.0402626	119.478	28.7396
CCR2 on monocyte	Hashimoto thyroiditis	rs56382705	A	G	A	G	-0.407	0.0111	0.0239	0.899248	8	26837933	0.7076	0.0295	26837933	8	9.03296e-06	2850	0.09152	395640	0.00689142	19.763	28.7396
CCR2 on monocyte	Hashimoto thyroiditis	rs7254242	C	T	C	T	-0.2739	0.0363	0.0586	0.927712	19	16268666	0.3391	0.038	16268666	19	5.28299e-06	2850	0.06004	395640	0.00724933	20.7969	28.7396
CCR2 on monocyte	Hashimoto thyroiditis	rs76532688	A	C	A	C	0.4289	-0.0245	0.0233	0.962324	16	61115686	0.7482	0.0764	61115686	16	2.65302e-06	2850	0.09114	395640	0.00771059	22.1304	28.7396
CD4 on CD4+	Hashimoto thyroiditis	rs10200667	C	A	C	A	-0.1568	0.0458	0.8128	0.208424	2	153552714	0.05868	0.0242	153552714	2	9.89692e-06	2912	0.03541	395640	0.00668859	19.5948	24.5817
CD4 on CD4+	Hashimoto thyroiditis	rs10970000	C	A	C	A	-0.1345	-0.0079	0.6774	0.608855	9	3106474	0.6341	0.0167	3106474	9	6.76394e-06	2912	0.02983	395640	0.00693306	20.3161	24.5817
CD4 on CD4+	Hashimoto thyroiditis	rs11587381	G	C	G	C	-0.3266	0.0076	0.0495	0.0842503	1	226377250	0.7645	0.0255	226377250	1	2.17901e-07	2912	0.06286	395640	0.00918512	26.9765	24.5817
CD4 on CD4+	Hashimoto thyroiditis	rs11615628	A	G	A	G	-0.2753	-0.0007	0.2464	0.792525	12	6903631	0.9708	0.0188	6903631	12	5.30762e-18	2912	0.03163	395640	0.0253553	75.7034	24.5817
CD4 on CD4+	Hashimoto thyroiditis	rs11628611	T	C	T	C	0.1704	0.0321	0.4768	0.442318	14	65828525	0.7466	0.0993	65828525	14	1.46801e-09	2912	0.02809	395640	0.0124793	36.7737	24.5817
CD4 on CD4+	Hashimoto thyroiditis	rs118120903	T	C	T	C	-0.3906	0.0116	0.0285	0.982234	8	30276043	0.8958	0.0885	30276043	8	3.67401e-06	2912	0.08422	395640	0.00733241	21.4949	24.5817
CD4 on CD4+	Hashimoto thyroiditis	rs144911886	T	C	T	C	-0.8436	0.0167	0.0053	0.988655	4	190091645	0.8982	0.1306	190091645	4	5.90895e-06	2912	0.1859	395640	0.00702203	20.5786	24.5817
CD4 on CD4+	Hashimoto thyroiditis	rs149025564	A	G	A	G	0.354	-0.0992	0.0304	0.983306	3	150265658	0.1823	0.0744	150265658	3	8.35699e-06	2912	0.07931	395640	0.00679514	19.9091	24.5817
CD4 on CD4+	Hashimoto thyroiditis	rs1833936	C	G	C	G	0.1379	-0.025	0.2898	0.227934	16	65817386	0.1717	0.0183	65817386	16	4.87495e-06	2912	0.03012	395640	0.00714681	20.9469	24.5817
CD4 on CD4+	Hashimoto thyroiditis	rs2960460	T	C	T	C	0.1533	0.0198	0.2062	0.666851	7	77638859	0.3452	0.021	77638859	7	9.29009e-06	2912	0.03452	395640	0.00672698	19.7081	24.5817
CD4 on CD4+	Hashimoto thyroiditis	rs4573693	A	G	A	G	-0.2788	0.0207	0.0532	0.829776	11	58699767	0.3062	0.0203	58699767	11	5.54204e-06	2912	0.06126	395640	0.00706256	20.6982	24.5817
CD4 on CD4+	Hashimoto thyroiditis	rs6041696	T	C	T	C	0.1302	-0.0081	0.3401	0.494571	20	188030	0.62	0.0163	188030	20	7.15402e-06	2912	0.02895	395640	0.00689807	20.2128	24.5817
CD4 on CD4+	Hashimoto thyroiditis	rs6068656	T	C	T	C	-0.3227	-0.002	0.04	0.880749	20	52386803	0.939	0.0264	52386803	20	2.89101e-06	2912	0.06884	395640	0.00748962	21.9593	24.5817
CD4 on CD4+	Hashimoto thyroiditis	rs61951572	C	T	C	T	0.3853	-0.0709	0.0325	0.963208	13	70982795	0.1116	0.0446	70982795	13	2.59e-06	2912	0.08181	395640	0.00755959	22.166	24.5817
CD4 on CD4+	Hashimoto thyroiditis	rs62027494	G	C	G	C	-1.128	-0.0056	0.0038	0.0303628	15	94203188	0.9182	0.0549	94203188	15	3.49004e-06	2912	0.2427	395640	0.00736339	21.5864	24.5817
CD4 on CD4+	Hashimoto thyroiditis	rs6580816	T	C	T	C	0.1587	-0.036	0.683	0.467196	12	51622418	0.03008	0.0166	51622418	12	1.32401e-07	2912	0.03001	395640	0.00951217	27.9462	24.5817
CD4 on CD4+	Hashimoto thyroiditis	rs6659442	C	A	C	A	0.2458	-0.0279	0.0682	0.847203	1	244370950	0.1632	0.02	244370950	1	6.633e-06	2912	0.05446	395640	0.00694688	20.3568	24.5817
CD4 on CD4+	Hashimoto thyroiditis	rs73965521	T	C	T	C	-0.1621	0.0191	0.1731	0.905567	18	63972550	0.4722	0.0266	63972550	18	9.57701e-06	2912	0.03655	395640	0.00670929	19.6559	24.5817
CD4 on CD4+	Hashimoto thyroiditis	rs74604607	T	A	T	A	0.1989	0.022	0.1092	0.26788	5	52143523	0.3089	0.0216	52143523	5	7.41993e-06	2912	0.04429	395640	0.00687811	20.1539	24.5817
CD4 on CD4+	Hashimoto thyroiditis	rs9827923	A	C	A	C	0.136	-0.0224	0.2864	0.783027	3	154165486	0.2118	0.0179	154165486	3	9.01696e-06	2912	0.03058	395640	0.00674639	19.7653	24.5817
CD4 on CD4+	Hashimoto thyroiditis	rs9992090	T	C	T	C	-0.1352	0.0203	0.2909	0.701785	4	150982870	0.2498	0.0176	150982870	4	9.31108e-06	2912	0.03044	395640	0.00672885	19.7136	24.5817
CD45RA on naive CD8br	Hashimoto thyroiditis	rs116497662	A	C	A	C	-0.5483	0.0107	0.0117	0.981094	3	17996736	0.7763	0.0377	17996736	3	8.56407e-06	2910	0.123	395640	0.00678231	19.8576	23.95
CD45RA on naive CD8br	Hashimoto thyroiditis	rs116517602	T	C	T	C	1.147	0.0711	0.0041	0.986291	1	198922068	0.4197	0.0882	198922068	1	1.28899e-08	2910	0.201	395640	0.0110665	32.5414	23.95
CD45RA on naive CD8br	Hashimoto thyroiditis	rs117074487	G	A	G	A	-0.3733	-0.1695	0.0296	0.992328	18	64698349	0.1831	0.1273	64698349	18	2.229e-06	2910	0.07874	395640	0.00766462	22.4609	23.95
CD45RA on naive CD8br	Hashimoto thyroiditis	rs12027761	T	C	T	C	0.1978	0.0255	0.8802	0.096821	1	247974959	0.4111	0.031	247974959	1	1.34899e-06	2910	0.04085	395640	0.00799264	23.4299	23.95
CD45RA on naive CD8br	Hashimoto thyroiditis	rs12712613	T	G	T	G	-0.1917	-0.0245	0.4847	0.479759	2	38948860	0.1368	0.0164	38948860	2	9.12641e-13	2910	0.02672	395640	0.0173806	51.4367	23.95
CD45RA on naive CD8br	Hashimoto thyroiditis	rs144760211	T	G	T	G	-0.3342	-0.0215	0.0335	0.968432	11	62424847	0.6092	0.042	62424847	11	9.07507e-06	2910	0.07517	395640	0.00674669	19.7526	23.95
CD45RA on naive CD8br	Hashimoto thyroiditis	rs147071297	A	G	A	G	0.9834	0.0717	0.0036	0.983796	1	191648600	0.2227	0.0588	191648600	1	9.64007e-06	2910	0.2218	395640	0.00670997	19.6444	23.95
CD45RA on naive CD8br	Hashimoto thyroiditis	rs150981153	C	A	C	A	-0.5612	-0.0029	0.0124	0.975947	2	57533997	0.9719	0.0812	57533997	2	4.59505e-06	2910	0.1222	395640	0.00719554	21.0763	23.95
CD45RA on naive CD8br	Hashimoto thyroiditis	rs185202879	T	G	T	G	-0.814	-0.0462	0.006	0.989273	2	72252030	0.4085	0.0559	72252030	2	2.05698e-06	2910	0.1711	395640	0.00771776	22.6178	23.95
CD45RA on naive CD8br	Hashimoto thyroiditis	rs2620762	A	T	A	T	0.1496	-0.0201	0.2101	0.337464	12	68003886	0.2847	0.0188	68003886	12	6.52304e-06	2910	0.03311	395640	0.00696652	20.4008	23.95
CD45RA on naive CD8br	Hashimoto thyroiditis	rs2993668	T	C	T	C	0.1364	-0.0234	0.6955	0.572209	1	11394782	0.1624	0.0168	11394782	1	3.12198e-06	2910	0.02921	395640	0.00743756	21.7905	23.95
CD45RA on naive CD8br	Hashimoto thyroiditis	rs3762058	T	C	T	C	0.2959	0.0618	0.0442	0.935763	9	116842333	0.1861	0.0467	116842333	9	5.09096e-06	2910	0.06476	395640	0.00712326	20.863	23.95
CD45RA on naive CD8br	Hashimoto thyroiditis	rs3812450	C	T	C	T	-0.1905	-0.0398	0.1256	0.918434	8	69349596	0.1505	0.0277	69349596	8	2.21401e-06	2910	0.04018	395640	0.00766541	22.4632	23.95
CD45RA on naive CD8br	Hashimoto thyroiditis	rs61875926	G	C	G	C	0.1993	0.0168	0.1191	0.0952681	11	8705528	0.5188	0.026	8705528	11	1.71002e-06	2910	0.04157	395640	0.00783691	22.9697	23.95
CD45RA on naive CD8br	Hashimoto thyroiditis	rs6587385	C	T	C	T	0.1534	-0.0269	0.7041	0.26768	1	248047256	0.6919	0.0678	248047256	1	1.30801e-07	2910	0.02899	395640	0.00953021	27.9805	23.95
CD45RA on naive CD8br	Hashimoto thyroiditis	rs7217643	C	T	C	T	-0.1901	-0.0302	0.8749	0.248096	17	62402769	0.09231	0.0179	62402769	17	1.87599e-06	2910	0.0398	395640	0.00777882	22.7981	23.95
CD45RA on naive CD8br	Hashimoto thyroiditis	rs7239526	T	C	T	C	-0.1859	-0.0329	0.1332	0.835077	18	65414267	0.1945	0.0254	65414267	18	2.52e-06	2910	0.03941	395640	0.00758831	22.2355	23.95
CD45RA on naive CD8br	Hashimoto thyroiditis	rs72845213	G	T	G	T	0.3102	0.0057	0.0412	0.934405	17	61280212	0.869	0.0347	61280212	17	6.468e-06	2910	0.06865	395640	0.00696744	20.4035	23.95
CD45RA on naive CD8br	Hashimoto thyroiditis	rs74440646	T	C	T	C	-0.2839	-0.143	0.0514	0.935962	18	6162001	0.4649	0.1957	6162001	18	2.89101e-06	2910	0.06056	395640	0.00749546	21.9614	23.95
CD45RA on naive CD8br	Hashimoto thyroiditis	rs79003654	T	C	T	C	-0.1885	0.0228	0.1225	0.861489	5	180639067	0.3204	0.023	180639067	5	3.02002e-06	2910	0.04029	395640	0.00746587	21.8741	23.95
CD45RA on naive CD8br	Hashimoto thyroiditis	rs971274	G	C	G	C	-0.1788	-0.0082	0.1622	0.359438	2	38495461	0.7018	0.0214	38495461	2	8.24803e-07	2910	0.03619	395640	0.00831835	24.3927	23.95

## Sheet: S10
Supplementary Table S10: Pleiotropy in MR analyses of 31 immune cells and HT
exposure	outcome	MR-EGGER			MR-PRESSO
		egger_intercept	se	pval	global test pval
Hashimoto thyroiditis	IgD+ CD38dim %B cell	-0.00695215	0.00888781	0.447119	0.684
Hashimoto thyroiditis	Sw mem %lymphocyte	0.00241676	0.00998187	0.81197	0.489
Hashimoto thyroiditis	CD62L- plasmacytoid DC %DC	0.00630079	0.00890703	0.489497	0.81
Hashimoto thyroiditis	HLA DR++ monocyte %monocyte	-0.0164516	0.020161	0.427263	<0.001
Hashimoto thyroiditis	Resting Treg %CD4	-0.00816269	0.00972916	0.40811	0.083
Hashimoto thyroiditis	Naive CD8br %T cell	-0.00808732	0.00641898	0.219338	0.355
Hashimoto thyroiditis	EM CD8br %CD8br	0.00823413	0.00716646	0.262372	0.528
Hashimoto thyroiditis	CD45RA+ CD8br %CD8br	0.00678774	0.00843479	0.428562	0.663
Hashimoto thyroiditis	CM DN (CD4-CD8-) %DN	-0.00636251	0.0104178	0.551903	0.332
Hashimoto thyroiditis	CD8dim NKT AC	-0.00738752	0.0099118	0.463025	0.179
Hashimoto thyroiditis	CD39+ CD8br AC	0.00551312	0.00896935	0.545083	0.636
Hashimoto thyroiditis	CD28+ CD45RA+ CD8br %T cell	0.00138791	0.00646014	0.830405	0.183
Hashimoto thyroiditis	CD24 on IgD- CD38dim	0.035622	0.0232902	0.200881	0.484
Hashimoto thyroiditis	CD25 on memory B cell	-0.00219756	0.00716463	0.761939	0.485
Hashimoto thyroiditis	CD25 on unsw mem	-8.02e-05	0.0063097	0.989967	0.49
Hashimoto thyroiditis	CD25 on transitional	0.0136178	0.00915567	0.152516	0.424
Hashimoto thyroiditis	CD62L on monocyte	0.00881387	0.00745015	0.249419	0.727
Hashimoto thyroiditis	CD3 on CM CD8br	-0.00363639	0.0148571	0.809755	0.167
Hashimoto thyroiditis	CD3 on HLA DR+ T cell	-0.00609577	0.0077933	0.441454	0.2
Hashimoto thyroiditis	CD3 on CD45RA+ CD4+	-0.00236201	0.00764748	0.759635	0.091
Hashimoto thyroiditis	CD3 on CD39+ CD8br	-0.00179039	0.0194982	0.928238	0.127
Hashimoto thyroiditis	CD3 on CD4 Treg	-0.00434915	0.0170313	0.804183	0.374
Hashimoto thyroiditis	CD3 on resting Treg	0.00236386	0.00786377	0.765549	0.429
Hashimoto thyroiditis	HVEM on CD45RA- CD4+	0.0179361	0.0114818	0.135666	0.085
Hashimoto thyroiditis	CD16-CD56 on NKT	0.00117405	0.00959774	0.90366	0.79
Hashimoto thyroiditis	CD28 on activated & secreting Treg	0.00700332	0.00764746	0.369717	0.752
Hashimoto thyroiditis	CD28 on resting Treg	-0.00205265	0.0172571	0.911053	0.896
Hashimoto thyroiditis	CD86 on CD62L+ myeloid DC	0.0023339	0.00858378	0.788357	0.683
Hashimoto thyroiditis	CD127 on CD45RA- CD4 not Treg	-0.012328	0.00919019	0.19851	0.155
Hashimoto thyroiditis	CCR2 on CD62L+ myeloid DC	-0.0140361	0.0137732	0.326753	0.614
Hashimoto thyroiditis	CD45RA on naive CD8br	-0.00519517	0.0111496	0.646548	0.728

[truncated: 19 more sheets: S11, S12, S13, S14, S15, S16, S17, S18, S19, S20, S21, S22, S23, S24, S25, S26, S27, S28, S29]
